# Supplementary material for: Inhibition of ethylene involved in resistance to E. turcicum in an exotic-derived double haploid maize population
Source: Front Plant Sci. 2023 Oct 6;14:1272951. doi: 10.3389/fpls.2023.1272951 (PMC10587583; doi:10.3389/fpls.2023.1272951)
Supplement: Supplementary file 1 [file DataSheet_1.csv]

plot	tb_2019	tb_2019_int	bn_2021	bn_2021_int	sg_2020	sg_2020_int	ip_2020	ip_2020_int	tbbn_1921	tbbn_1921_int
BGEM-0001-N	NA	NA	-905.000000000107	516.175916351441	-98.5799812629645	289.275730808339	1.52073357456819	11.0674240362817	NA	NA
BGEM-0002-N	61.2499999999542	291.672673981023	-656.250000000107	764.925916351441	-65.4847355233273	322.370976547976	1.29122410170658	10.8379145634201	4.13752386376142	30.6637970817095
BGEM-0003-N	26.2499999999543	256.672673981023	-642.500000000107	778.675916351441	-73.8515001836546	314.004211887649	1.98807631374593	11.5347667754595	2.39533490378558	28.9216081217337
BGEM-0004-N	87.4999999999543	317.922673981023	-942.500000000107	478.675916351441	-75.641795112862	312.213916958441	0.00664679199493785	9.55333725370846	4.98026015711611	31.5065333750642
BGEM-0005-N	17.4999999999543	247.922673981023	-178.925916350935	1242.25000000061	-17.4941994027363	370.361512668567	1.68795485588785	11.2346453176014	10.5015435118731	37.0278167298212
BGEM-0006-S	43.7499999999543	274.172673981023	-323.750000000107	1097.42591635144	-112.452799562781	275.402912508522	0.506241988715191	10.0529324504287	9.00484892660997	35.5311221445581
BGEM-0007-S	227.499999999954	457.922673981023	-292.500000000107	1128.67591635144	-132.482929184123	255.37278288718	2.03419006179661	11.5808805235101	24.7537131655819	51.27998638353
BGEM-0008-S	-36.922673981006	193.500000000063	NA	NA	NA	NA	NA	NA	-1.76889535857266	24.7573778593754
BGEM-0010-S	22.4046520380337	252.827326019102	-360.000000000107	1061.17591635144	-36.7799709071918	351.075741164111	1.05741914090707	10.6041096026206	8.8712977439793	35.3975709619274
BGEM-0011-S	26.2499999999543	256.672673981023	-437.500000000107	983.675916351441	-108.095711301831	279.760000769472	3.10522749115288	12.6519179528664	4.93918226692551	31.4654554848736
BGEM-0012-S	34.9999999999543	265.422673981023	-676.250000000107	744.925916351441	-96.9702451316285	290.885466939675	2.541617874699	12.0883083364125	3.83158030467307	30.3578535226212
BGEM-0013-S	129.327326018994	359.750000000062	208.749999999893	1629.92591635144	-32.9847355233273	354.870976547976	-1.70877589829342	7.83791456342011	22.6303995524544	49.1566727704025
BGEM-0014-S	236.249999999954	466.672673981023	221.074083649065	1642.25000000061	-55.9007118512086	331.955000220095	3.30316173555365	12.8498521972672	31.0721966714076	57.5984698893557
BGEM-0015-S	122.499999999954	352.922673981023	-111.250000000107	1309.92591635144	-57.3933769680828	330.46233510322	1.79278613658021	11.3394765982937	17.1136944828869	43.639967700835
BGEM-0016-S	199.327326018994	429.750000000063	-282.500000000107	1138.67591635144	8.25678907033021	396.112501141633	1.59674982438771	11.1434402861012	19.4239018684016	45.9501750863497
BGEM-0017-S	24.3273260189941	254.750000000063	-515.000000000107	906.175916351441	-60.6153286314259	327.240383439877	1.52537590236113	11.0720663640747	7.1053902539368	33.6316634718849
BGEM-0018-S	78.7499999999544	309.172673981023	-467.500000000107	953.675916351441	-61.9516443565478	325.904067714755	2.30364870651464	11.8503391682282	10.3953994233909	36.921672641339
BGEM-0019-S	43.7499999999543	274.172673981023	-451.250000000107	969.925916351441	-22.4269738509148	365.428738220388	0.585119370359779	10.1318098320733	7.52135727545808	34.0476304934062
BGEM-0020-S	131.249999999954	361.672673981023	-178.750000000107	1242.42591635144	33.8726434949257	421.728355566229	0.121043478239437	9.66773393995296	18.2700189650095	44.7962921829576
BGEM-0021-S	34.9999999999543	265.422673981023	-602.500000000107	818.675916351441	-171.739842998947	216.115869072356	1.91135568539332	11.4580461471068	3.19824595741044	29.7245191753585
BGEM-0022-S	8.7499999999543	239.172673981023	-841.250000000107	579.925916351441	-191.563893101641	196.291818969662	4.3831315950048	13.9298220567183	-0.0783201602537309	26.4479530576944
BGEM-0023-S	-10.672673981006	219.750000000062	-861.250000000107	559.925916351441	-130.065658829543	257.79005324176	2.52226874590856	12.0689592076221	-3.95929545322903	22.5669777647191
BGEM-0024-S	34.9999999999543	265.422673981023	-652.500000000107	768.675916351441	-65.0021029154476	322.853609155856	1.53910591526465	11.0857963769782	3.93760869128586	30.463881909234
BGEM-0025-S	104.999999999954	335.422673981023	-393.750000000107	1027.42591635144	-87.3925228621352	300.463189209168	1.3873727940238	10.9340632557373	12.3314103561083	38.8576835740564
BGEM-0026-S	26.2499999999543	256.672673981023	-700.000000000107	721.175916351441	-21.7874602447556	366.068251826548	-0.14456458016835	9.40212588154518	1.08863425196933	27.6149074699174
BGEM-0027-S	111.827326018994	342.250000000063	-652.500000000107	768.675916351441	-132.519731503157	255.335980568146	1.09998169689603	10.6466721586096	9.70120476464454	36.2274779825926
BGEM-0028-S	39.9046520380337	270.327326019102	-53.750000000107	1367.42591635144	-70.1768857406795	317.678826330624	0.519005042719267	10.0656955044328	12.3211388789798	38.8474120969279
BGEM-0029-S	227.499999999954	457.922673981023	-67.5000000001069	1353.67591635144	39.8240034755473	427.679715546851	-0.980994957280731	8.5656955044328	24.7350432562516	51.2613164741997
BGEM-0030-S	192.499999999954	422.922673981023	-286.250000000107	1134.92591635144	10.2571768192832	398.112888890586	1.40596229717244	10.952652758886	20.0978875875811	46.6241608055291
BGEM-0031-S	-35.0000000000457	195.422673981023	-578.925916350935	842.250000000612	-18.6241993509425	369.231512720361	1.77328995984085	11.3199804215544	-0.117026786188695	26.4092464317594
BGEM-0032-S	103.077326018994	333.500000000062	-286.250000000107	1134.92591635144	-1.27830155748729	386.577410513816	2.10910807511204	11.6557985368256	15.7789020424624	42.3051752604105
BGEM-0033-S	131.249999999954	361.672673981023	-666.250000000107	754.925916351441	49.924441965893	437.780154037196	1.495016337967	11.0417067996805	12.2220495949998	38.7483228129479
BGEM-0034-S	34.9999999999543	265.422673981023	-636.250000000107	784.925916351441	-124.138027798714	263.717684272589	0.810589548456048	10.3572800101696	3.76713735576983	30.2934105737179
BGEM-0035-S	101.048522306422	331.471196287491	-198.750000000107	1222.42591635144	57.8347049220948	445.690416993398	-1.24033222156391	8.30635824014961	17.7115145246994	44.2377877426475
BGEM-0036-S	78.7499999999543	309.172673981023	-222.500000000107	1198.67591635144	-19.0548086840644	368.800903387239	-1.51064827103579	8.03604219067774	11.7225477583163	38.2488209762644
BGEM-0037-S	96.2499999999543	326.672673981023	-451.250000000107	969.925916351441	-223.844556095598	164.011155975705	-0.097365791047672	9.44932467066586	11.8872084326308	38.4134816505789
BGEM-0038-N	94.3273260189939	324.750000000062	-855.175916350936	566.000000000612	-97.7074758122556	290.148236259048	0.401319969379498	9.94801043109303	6.28549333060507	32.8117665485532
BGEM-0039-N	69.9999999999543	300.422673981023	-511.250000000107	909.925916351441	-79.5769380532422	308.278774018061	0.0603227271891692	9.6070131889027	6.40982780839053	32.9361010263386
BGEM-0040-N	43.7499999999543	274.172673981023	-437.500000000107	983.675916351441	-109.650711851209	278.205000220095	-0.696838264446345	8.84985219726718	7.16432023522172	33.6905934531698
BGEM-0041-S	34.9999999999543	265.422673981023	-461.425916350935	959.750000000613	-38.9425186365363	348.913193434767	-0.0417157083310002	9.50497475338253	6.56667872914959	33.0929519470977
BGEM-0042-S	157.606129731566	388.028803712634	-565.000000000107	856.175916351441	-197.376597161616	190.479114909687	1.80981360485523	11.3565040665688	13.807013196463	40.3332864144111
BGEM-0043-S	-17.5000000000457	212.922673981023	-548.925916350936	872.250000000612	-62.573562342254	325.282149729049	0.373419805285354	9.92011026699888	0.136679914116332	26.6629531320644
BGEM-0044-N	33.077326018994	263.500000000062	-151.250000000107	1269.92591635144	-74.858395354326	312.997316716977	1.09779967825049	10.644490139964	9.37976772502595	35.906040942974
BGEM-0045-N	279.999999999954	510.422673981023	-145.000000000107	1276.17591635144	-47.3461765308592	340.509535540444	-0.700971874705131	8.8457185870084	30.0657405564495	56.5920137743976
BGEM-0046-S	50.5773260189939	281.000000000062	-451.425916350935	969.750000000613	-34.4294790655813	353.426233005722	0.310770522033914	9.85746098374744	8.82898964712387	35.355262865072
BGEM-0047-S	8.74999999995428	239.172673981023	-565.175916350935	856.000000000612	-96.8226238498706	291.033088221433	0.728335393231267	10.2750258549448	2.62918900131199	29.1554622192601
BGEM-0048-S	-26.2500000000457	204.172673981023	-797.500000000107	623.675916351441	-194.235690137018	193.620021934285	5.028712075823	14.5754025375365	-2.65427472902597	23.8719984889221
BGEM-0049-S	-45.6726739810061	184.750000000062	-795.000000000107	626.175916351441	-49.6386869148079	338.217025156495	2.58586030493813	12.1325507666517	-1.98795409535714	24.538319122591
BGEM-0050-S	96.2499999999543	326.672673981023	-77.5000000001069	1343.67591635144	0.866592183245097	388.722304254548	0.767235396954319	10.3139258586678	19.3484744528464	45.8747476707945
BGEM-0051-S	199.327326018994	429.750000000062	-131.425916350936	1289.75000000061	60.9107412842771	448.76645335558	0.981462560104086	10.5281530218176	21.8444891268511	48.3707623447992
BGEM-0052-S	26.2499999999543	256.672673981023	NA	NA	NA	NA	NA	NA	5.66000992017058	32.1862831381187
BGEM-0055-S	69.9999999999543	300.422673981023	-340.000000000107	1081.17591635144	-6.34119092996391	381.514521141339	1.43429558691673	10.9809860486303	9.55334979171827	36.0796230096664
BGEM-0056-S	271.249999999954	501.672673981023	-131.250000000107	1289.92591635144	3.89160464567399	391.747316716977	-0.402200321749513	9.14449013996401	25.7447777992597	52.2710510172078
BGEM-0057-S	190.577326018994	421.000000000063	-10.0000000001067	1411.17591635144	-136.354060101236	251.501651970067	1.57364166143135	11.1203321231449	22.4330269965013	48.9593002144494
BGEM-0058-N	61.2499999999543	291.672673981023	-646.250000000107	774.925916351441	-103.827333392578	284.028378678725	2.44263237226131	11.9893228339748	6.53889991079083	33.0651731287389
BGEM-0059-S	-17.5000000000457	212.922673981023	-642.675916350936	778.500000000612	-119.2418386908	268.613873380503	1.53295221807496	11.0796426797885	0.220341597653777	26.7466148156019
BGEM-0060-S	78.7499999999543	309.172673981023	-700.000000000107	721.175916351441	-55.8307276478272	332.024984423476	-1.63466537966287	7.91202508205066	8.10751446291296	34.6337876808611
BGEM-0061-N	41.8273260189939	272.250000000062	-303.563259922176	1117.61265642937	-36.7160008179491	351.139711253354	1.02112152981095	10.5678119915245	8.78673142751992	35.313004645468
BGEM-0062-N	68.0773260189939	298.500000000062	NA	NA	NA	NA	NA	NA	5.75690555028612	32.2831787682342
BGEM-0063-N	21.4514776934866	251.874151674555	-612.675916350936	808.500000000612	-160.226829486973	227.628882584331	1.57364166143136	11.1203321231449	2.98528528979237	29.5115585077405
BGEM-0065-N	43.7499999999543	274.172673981023	-592.500000000107	828.675916351441	-159.86745730051	227.988254770793	1.14829588618099	10.6949863478945	6.18085414579423	32.7071273637423
BGEM-0066-N	34.9999999999543	265.422673981023	-316.425916350935	1104.75000000061	-66.5817459871751	321.273966084128	1.08988363376922	10.6365740954828	10.21742951967	36.7437027376181
BGEM-0067-S	52.4999999999543	282.922673981023	-330.000000000107	1091.17591635144	-40.5555030076128	347.30020906369	-0.0305540180847508	9.51613644362878	11.1844212267674	37.7106944447155
BGEM-0068-S	157.499999999954	387.922673981023	121.249999999893	1542.42591635144	-41.185174557962	346.670537513341	1.79278613658021	11.3394765982937	22.4768917205255	49.0031649384736
BGEM-0069-S	208.077326018994	438.500000000062	-252.500000000107	1168.67591635144	-101.476829486973	286.378882584331	2.07364166143135	11.6203321231449	18.7947347338025	45.3210079517506
BGEM-0070-S	271.249999999954	501.672673981023	-330.000000000107	1091.17591635144	-150.173783573201	237.681928498103	0.131891871979319	9.67858233369285	24.3621281001504	50.8884013180985
BGEM-0071-S	43.7499999999543	274.172673981023	-548.750000000107	872.425916351441	-66.8092087271371	321.046503344166	2.89799188115938	12.4446823428729	7.63730271570097	34.1635759336491
BGEM-0072-S	43.7499999999543	274.172673981023	-670.000000000107	751.175916351441	-162.003458406926	225.852253664377	2.52754736519426	12.0742378269078	3.2646974462147	29.7909706641628
BGEM-0073-S	-10.672673981006	219.750000000062	-538.750000000107	882.425916351441	-101.457475812256	286.398236259048	2.4013199693795	11.948010431093	0.750183719767367	27.2764569377155
BGEM-0074-S	-4.57117374899719e-11	230.422673981023	-680.000000000107	741.175916351441	-82.3304222576946	305.525289813609	2.94631995854998	12.4930104202635	0.472937056985151	26.9992102749332
BGEM-0075-S	174.999999999954	405.422673981023	-437.500000000107	983.675916351441	-31.2495286542605	356.606183417043	1.85885530752627	11.4055457692398	13.9854000583735	40.5116732763216
BGEM-0076-S	131.249999999954	361.672673981023	-417.500000000107	1003.67591635144	-113.115328631426	274.740383439877	-0.474624097638867	9.07206636407466	13.5644692117869	40.090742429735
BGEM-0077-S	61.2499999999542	291.672673981023	NA	NA	NA	NA	NA	NA	2.23150060342923	28.7577738213773
BGEM-0078-S	69.9999999999542	300.422673981023	-373.925916350935	1047.25000000061	-27.5945560955984	360.261155975705	1.40263420895233	10.9493246706659	11.8585396296817	38.3848128476298
BGEM-0079-S	227.499999999954	457.922673981023	117.499999999893	1538.67591635144	-94.447107653291	293.408604418012	-0.128353696334707	9.41833676537882	28.4514087075311	54.9776819254792
BGEM-0080-S	61.2499999999543	291.672673981023	-306.250000000107	1114.92591635144	-42.378601876069	345.477110195234	1.12769757826069	10.6743880399742	11.9861693862244	38.5124426041725
BGEM-0081-S	NA	NA	-87.500000000107	1333.67591635144	-16.8226238498706	371.033088221433	0.728335393231267	10.2750258549448	21.4117397221726	47.9380129401207
BGEM-0082-S	73.9514776934866	304.374151674555	-1.0665866856741e-10	1421.17591635144	-93.2934745222021	294.562237549101	1.35807936392545	10.904769825639	16.3820792548475	42.9083524727956
BGEM-0083-S	17.4999999999543	247.922673981023	-397.675916350936	1023.50000000061	-177.831745987175	210.023966084128	2.08988363376922	11.6365740954828	4.74420480517723	31.2704780231253
BGEM-0084-S	78.7499999999543	309.172673981023	-256.250000000107	1164.92591635144	-23.2789905073468	364.576721563956	0.439574206202442	9.98626466791597	13.7639142630562	40.2901874810043
BGEM-0085-N	166.249999999954	396.672673981023	-676.250000000107	744.925916351441	-96.325558034107	291.530154037196	-2.004983662033	7.54170679968053	12.3911802824098	38.9174535003579
BGEM-0086-N	68.077326018994	298.500000000062	-185.000000000107	1236.17591635144	-81.1055144241083	306.750197647195	0.750805480339072	10.2974959420526	13.2815240058202	39.8077972237683
BGEM-0087-N	181.827326018994	412.250000000063	-316.250000000107	1104.92591635144	-55.9697357287561	331.885976342547	0.529070199250829	10.0757606609644	19.5379448908006	46.0642181087487
BGEM-0088-N	271.249999999954	501.672673981023	141.249999999893	1562.42591635144	-40.6243751156464	347.231336955657	-1.03413854862822	8.5125519130853	30.3162246056129	56.842497823561
BGEM-0089-N	216.827326018994	447.250000000062	242.499999999893	1663.67591635144	-15.0848541852293	372.770857886074	1.51067012082603	11.0573605825396	27.843583371535	54.3698565894831
BGEM-0090-N	-4.57191601818551e-11	230.422673981023	NA	NA	NA	NA	NA	NA	2.55012354169419	29.0763967596423
BGEM-0092-S	-10.672673981006	219.750000000062	-467.500000000107	953.675916351441	-109.099911441666	278.755800629637	2.30697679473475	11.8536672564483	4.74881624796024	31.2750894659083
BGEM-0093-S	31.0485223064221	261.471196287491	NA	NA	NA	NA	NA	NA	4.82580118395754	31.3520744019056
BGEM-0094-S	24.3273260189939	254.750000000062	-821.425916350936	599.750000000612	-60.4654990772391	327.390212994064	-0.89117516526734	8.65551529644619	-0.740082179468479	25.7861910384796
BGEM-0095-S	41.8273260189939	272.250000000062	-558.925916350935	862.250000000613	-41.0961765308592	346.759535540444	1.29902812529487	10.8457185870084	6.32600216457735	32.8522753825254
BGEM-0097-S	33.0773260189939	263.500000000062	-636.250000000107	784.925916351441	9.32842444713004	397.184136518433	1.45961946265711	11.0063099243706	2.40274032587596	28.9290135438241
BGEM-0099-S	26.2499999999543	256.672673981023	-821.425916350935	599.750000000612	-53.6947265414115	334.160985529892	1.48608314132385	11.0327736030374	1.39052451191413	27.9167977298622
BGEM-0100-S	41.8273260189939	272.250000000062	-545.000000000107	876.17591635144	-99.1958817476444	288.659830323659	0.188676423524407	9.73536688523794	4.50664595777313	31.0329191757212
BGEM-0102-N	-26.2500000000457	204.172673981023	-1080.00000000011	341.175916351441	-126.244199402736	261.611512668567	1.68795485588785	11.2346453176014	-6.97885045548589	19.5474227624622
BGEM-0103-N	61.2499999999543	291.672673981023	-457.675916350936	963.500000000612	-42.0642346067092	345.791477464594	2.17224369915957	11.7189341608731	7.69676778968985	34.2230410076379
BGEM-0105-N	52.4999999999543	282.922673981023	-723.750000000107	697.425916351441	20.7966071327435	408.652319204047	2.39924869657144	11.945939158285	4.97802147061216	31.5042946885603
BGEM-0106-N	-8.75000000004576	221.672673981023	-626.425916350936	794.750000000612	12.7280818901733	400.583793961476	0.966881641856408	10.5135721035699	1.88458718524365	28.4108604031917
BGEM-0107-N	87.4999999999543	317.922673981023	-427.675916350935	993.500000000613	-71.3235623422541	316.532149729049	0.373419805285354	9.92011026699888	11.0015464023572	37.5278196203053
BGEM-0108-S	26.2499999999543	256.672673981023	-602.675916350936	818.500000000612	-63.1397994210091	324.715912650294	0.385050259313291	9.93174072102682	3.76028819574999	30.2865614136981
BGEM-0109-N	243.077326018994	473.500000000062	-262.675916350935	1158.50000000061	47.0109117300902	434.866623801393	1.89801362773256	11.4447040894461	23.7748616818147	50.3011348997628
BGEM-0110-N	139.999999999954	370.422673981023	-743.925916350936	677.250000000612	-168.624199350943	219.231512720361	2.92107494251889	12.4677654042324	10.5761166914121	37.1023899093602
BGEM-0111-S	94.3273260189939	324.750000000062	-266.425916350936	1154.75000000061	96.2747401778618	484.130452249165	1.86071403911736	11.4074045008309	15.0068340987307	41.5331073166788
BGEM-0112-S	17.4999999999543	247.922673981023	-316.425916350936	1104.75000000061	-94.2799709071919	293.575741164111	4.05741914090707	13.6041096026206	6.67939569104424	33.2056689089923
BGEM-0113-S	87.4999999999543	317.922673981023	-286.250000000107	1134.92591635144	24.3612120486719	412.216924119975	2.37942412458392	11.9261145862974	10.4632492944412	36.9895225123893
BGEM-0114-S	52.4999999999543	282.922673981023	-380.000000000107	1041.17591635144	-81.3929280704442	306.462784000859	2.86005600105142	12.4067464627649	10.2606185071639	36.786891725112
BGEM-0115-S	61.2499999999543	291.672673981023	-346.250000000107	1074.92591635144	28.8758006490575	416.731512720361	1.27328995984085	10.8199804215544	10.1694186789669	36.695691896915
BGEM-0116-S	-8.75000000004569	221.672673981023	-393.925916350936	1027.25000000061	2.01526447667267	389.870976547976	1.29122410170658	10.8379145634201	5.20056232475214	31.7268355427002
BGEM-0117-S	94.327326018994	324.750000000063	-296.250000000107	1124.92591635144	44.6087140714361	432.464426142739	1.12026976535829	10.6669602270718	13.1657424755062	39.6920156934543
BGEM-0118-S	26.2499999999543	256.672673981023	-296.425916350936	1124.75000000061	-2.01335761148994	385.842354459813	1.50029495725271	11.0469854189662	8.56772108887359	35.0939943068217
BGEM-0119-S	104.999999999954	335.422673981023	-397.500000000107	1023.67591635144	-45.6147734282976	342.240938643006	2.59039798964548	12.137088451359	11.8239224524867	38.3501956704348
BGEM-0120-N	-61.2500000000456	169.172673981023	-992.500000000107	428.675916351441	-114.399907216067	273.455804855236	1.37788829237995	10.9245787540935	-5.51009376789771	21.0161794500504
BGEM-0121-N	61.2499999999542	291.672673981023	-628.750000000107	792.425916351441	-139.138027798714	248.717684272589	0.810589548456047	10.3572800101696	7.91836670563516	34.4446399235833
BGEM-0122-N	-8.75000000004573	221.672673981023	-656.250000000107	764.925916351441	-125.74541098325	262.110301088054	5.08663798800424	14.6333284497178	1.22269725900301	27.7489704769511
BGEM-0123-N	-19.422673981006	211.000000000063	-710.000000000107	711.175916351441	-89.6287877102437	298.226924361059	2.11311271287968	11.6598031745932	-1.72003206819437	24.8062411497537
BGEM-0124-N	-38.9514776935779	191.471196287491	NA	NA	NA	NA	NA	NA	-8.78097753533569	17.7452956826124
BGEM-0125-N	103.077326018994	333.500000000062	-350.000000000107	1071.17591635144	-14.5977198944039	373.257992176899	0.302385791952833	9.84907625366636	13.302980138147	39.8292533560951
BGEM-0126-N	166.249999999954	396.672673981023	-457.500000000107	963.675916351441	-135.443493662693	252.412218408611	-0.0734988954870068	9.47319156622652	17.3007465650458	43.8270197829939
BGEM-0127-N	83.6546520380337	314.077326019102	-763.750000000107	657.425916351441	-8.7521029154476	379.103609155856	1.53910591526465	11.0857963769782	4.31823103995401	30.8445042579021
BGEM-0129-N	225.577326018994	456.000000000062	-155.000000000107	1266.17591635144	-106.845711301831	281.010000769472	1.60522749115288	11.1519179528664	23.2341665583556	49.7604397763037
BGEM-0130-N	174.999999999954	405.422673981023	-652.500000000107	768.675916351441	-77.4447265414115	310.410985529892	2.48608314132386	12.0327736030374	12.1849273008779	38.711200518826
BGEM-0131-N	59.3273260189939	289.750000000062	-700.000000000107	721.175916351441	-106.146451939624	281.709260131679	2.40327202540253	11.9499624871161	5.96650568079765	32.4927788987457
BGEM-0132-N	-36.922673981006	193.500000000062	-821.425916350936	599.750000000612	-46.5817459871752	341.273966084128	1.08988363376922	10.6365740954828	-2.78937609159474	23.7368971263534
BGEM-0133-S	-4.57120884759966e-11	230.422673981023	-175.000000000107	1246.17591635144	-26.7390882699098	361.116623801393	0.398013627732558	9.94470408944609	10.2687889010363	36.7950621189844
BGEM-0134-S	41.8273260189939	272.250000000062	-131.250000000107	1289.92591635144	-39.2190257631134	348.63668630819	0.33852794552117	9.8852184072347	12.2909592512145	38.8172324691626
BGEM-0136-S	69.9999999999543	300.422673981023	-481.250000000107	939.925916351441	-98.2612426499044	289.594469421399	1.17146775555875	10.7181582172723	8.54776485133489	35.074038069283
BGEM-0137-S	129.327326018994	359.750000000063	-495.000000000107	926.175916351441	-79.3887879513281	308.466924119975	1.87942412458392	11.4261145862974	10.6671291729028	37.1934023908509
BGEM-0138-S	43.7499999999543	274.172673981023	-612.500000000107	808.675916351441	-66.4574758122556	321.398236259048	-2.0986800306205	7.44801043109303	5.12950704185256	31.6557802598007
BGEM-0140-N	-45.672673981006	184.750000000062	-855.000000000107	566.175916351441	-124.309208727137	263.546503344166	4.89799188115938	14.4446823428729	-5.7831570517628	20.7431161661853
BGEM-0141-N	52.4999999999543	282.922673981023	-662.675916350936	758.500000000612	-161.185174557962	226.670537513341	0.936390383546652	10.4830808452602	2.70332201431444	29.2295952322625
BGEM-0143-N	17.4999999999543	247.922673981023	NA	NA	NA	NA	NA	NA	5.25191530336746	31.7781885213156
BGEM-0144-N	17.4999999999543	247.922673981023	-602.500000000107	818.675916351441	-48.1387879513281	339.716924119975	1.37942412458392	10.9261145862974	2.66629419325839	29.1925674112065
BGEM-0145-N	148.749999999954	379.172673981023	-578.750000000107	842.425916351441	-141.857240148093	245.99847192321	3.89520639604993	13.4418968577635	12.6855101804217	39.2117833983698
BGEM-0146-N	15.5773260189939	246.000000000062	-807.500000000107	613.675916351441	-145.869944813047	241.985767258256	1.02302837155036	10.5697188332639	1.78982821602597	28.3161014339741
BGEM-0147-S	-38.9514776935779	191.471196287491	-650.000000000107	771.175916351441	13.3665921832451	401.222304254548	0.267235396954318	9.81392585866785	1.71145645084214	28.2377296687902
BGEM-0148-S	34.9999999999543	265.422673981023	-555.000000000107	866.175916351441	-56.7390882699098	331.116623801393	0.398013627732559	9.94470408944609	1.89174124466021	28.4180144626083
BGEM-0149-S	-35.0000000000458	195.422673981023	-666.250000000107	754.925916351441	-166.392928070444	221.462784000859	0.860056001051419	10.4067464627649	0.795657326782229	27.3219305447303
BGEM-0150-S	113.749999999954	344.172673981023	-286.250000000107	1134.92591635144	-128.114773428298	259.740938643006	3.09039798964548	12.637088451359	14.1651946853662	40.6914679033143
BGEM-0151-N	-8.75000000004578	221.672673981023	-252.500000000107	1168.67591635144	6.4576835031132	394.313395574416	-0.294637942696301	9.25205251901723	7.57446030117831	34.1007335191264
BGEM-0152-N	157.499999999954	387.922673981023	-306.250000000107	1114.92591635144	-14.7526368523146	373.103075218989	1.27964179458308	10.8263322562966	18.1580685931875	44.6843418111356
BGEM-0153-S	17.4999999999543	247.922673981023	-558.750000000107	862.425916351441	-106.990102731616	280.865609339688	1.17596333733091	10.7226537990444	5.03659505081355	31.5628682687616
BGEM-0154-S	104.999999999954	335.422673981023	-753.750000000107	667.425916351441	-150.663700606272	237.192011465031	2.48279769446023	12.0294881561738	8.6744780336271	35.2007512515752
BGEM-0155-S	24.3273260189939	254.750000000062	NA	NA	NA	NA	NA	NA	6.68351429497641	33.2097875129245
BGEM-0156-S	52.4999999999543	282.922673981023	-495.000000000107	926.175916351441	-108.605815268818	279.249896802486	2.38505025931329	11.9317407210268	8.00252263605352	34.5287958540016
BGEM-0157-N	41.827326018994	272.250000000062	-238.750000000107	1182.42591635144	-88.9768294869726	298.878882584331	0.573641661431355	10.1203321231449	12.6111084281475	39.1373816460956
BGEM-0158-S	76.827326018994	307.250000000062	-188.750000000107	1232.42591635144	-104.877356505074	282.978355566229	1.12104347823944	10.667733939953	13.5755653913605	40.1018386093086
BGEM-0159-S	-4.57484688839893e-11	230.422673981023	-272.500000000107	1148.67591635144	-82.542818955118	305.312893116185	0.476873794817643	10.0235642565312	9.05740137041756	35.5836745883657
BGEM-0160-S	-1.92267398100599	228.500000000063	-670.000000000107	751.175916351441	14.2511552062286	402.106867277532	-0.202593282200022	9.34409717951351	1.97274611024581	28.4990193281939
BGEM-0161-S	-8.75000000004578	221.672673981023	-908.925916350936	512.250000000612	-89.3818959082978	298.473816163005	2.53389919993649	12.08058966165	-2.57154393207752	23.9547292858706
BGEM-0162-S	17.4999999999543	247.922673981023	-363.750000000107	1057.42591635144	-86.0907736835148	301.764938387788	1.71082810241754	11.2575185641311	7.64856721708631	34.1748404350344
BGEM-0163-S	41.8273260189939	272.250000000062	-437.675916350936	983.500000000612	232.187484970419	620.043197041722	-0.128313544920644	9.41837691679288	7.42345865440596	33.9497318723541
BGEM-0164-S	34.9999999999543	265.422673981023	-131.250000000107	1289.92591635144	71.8927598519068	459.74847192321	-1.10479360395007	8.44189685776346	12.6362513335049	39.162524551453
BGEM-0165-S	122.499999999954	352.922673981023	-292.500000000107	1128.67591635144	-75.7934745222021	312.062237549101	1.77251401624003	11.3192044779536	14.5135134262715	41.0397866442196
BGEM-0166-S	173.077326018994	403.500000000063	-43.7500000001069	1377.42591635144	-55.1748900488266	332.680822022477	-0.60259148996238	8.94409897175115	22.8730747968824	49.3993480148305
BGEM-0167-S	227.499999999954	457.922673981023	-67.5000000001069	1353.67591635144	-44.960320355432	342.895391715871	0.0742797372799103	9.62097019899344	25.0132729981847	51.5395462161328
BGEM-0169-S	34.9999999999543	265.422673981023	-330.175916350935	1091.00000000061	-138.579981262965	249.275730808339	1.52073357456819	11.0674240362817	8.96553566829146	35.4918088862396
BGEM-0170-S	26.2499999999543	256.672673981023	-495.175916350936	926.000000000612	-128.055503007613	259.80020906369	1.46944598191525	11.0161364436288	5.31965481718375	31.8459280351318
BGEM-0171-S	24.3273260189939	254.750000000062	-531.425916350936	889.750000000612	-271.185174557962	116.670537513341	5.48964917208851	15.036339633802	2.31303840305209	28.8393116210002
BGEM-0172-S	26.2499999999543	256.672673981023	-538.925916350936	882.250000000612	-77.4724168923753	310.383295178928	-0.0736096000765562	9.47308086163697	5.93777785741415	32.4640510753622
BGEM-0173-S	87.4999999999543	317.922673981023	-175.000000000107	1246.17591635144	-41.3273333925779	346.528378678725	1.44263237226131	10.9893228339748	14.0787315505919	40.60500476854
BGEM-0174-N	-26.2500000000458	204.172673981023	-730.000000000107	691.175916351441	-55.3499114416662	332.505800629637	0.806976794734752	10.3536672564483	-1.95933451277001	24.5669387051781
BGEM-0175-S	52.4999999999543	282.922673981023	-612.500000000107	808.675916351441	-198.624199350943	189.231512720361	1.77328995984085	11.3199804215544	6.60479887966935	33.1310720976174
BGEM-0176-S	43.7499999999543	274.172673981023	-363.750000000107	1057.42591635144	-54.3897994210091	333.465912650294	0.885050259313291	10.4317407210268	9.53654575194222	36.0628189698903
BGEM-0177-S	87.4999999999543	317.922673981023	-535.175916350935	886.000000000612	-89.3818959082978	298.473816163005	1.53389919993649	11.08058966165	6.1390405694386	32.6653137873867
BGEM-0178-S	-17.5000000000458	212.922673981023	-831.425916350936	589.750000000612	-134.528990507347	253.326721563956	3.43957420620244	12.986264667916	-3.49527007044462	23.0310031475035
BGEM-0179-S	-43.7500000000458	186.672673981023	NA	NA	NA	NA	NA	NA	-4.5885961487947	21.9376770691534
BGEM-0180-S	122.499999999954	352.922673981023	-306.250000000107	1114.92591635144	-48.8745338298015	338.981178241502	0.936390383546653	10.4830808452602	13.879024315793	40.4052975337411
BGEM-0181-N	78.7499999999543	309.172673981023	-666.250000000107	754.925916351441	3.58097001128782	391.436682082591	0.26761644787597	9.8143069095895	3.77024957656796	30.2965227945161
BGEM-0182-N	120.577326018994	351.000000000062	-400.000000000107	1021.17591635144	-111.881895908298	275.973816163005	1.53389919993649	11.08058966165	16.1357993907325	42.6620726086806
BGEM-0183-N	174.999999999954	405.422673981023	-370.000000000107	1051.17591635144	-36.7033928672567	351.152319204047	0.399248696571437	9.94593915828496	14.4421763104706	40.9684495284187
BGEM-0184-N	6.82732601899398	237.250000000062	-528.925916350936	892.250000000612	-75.3392587157229	312.51645335558	0.481462560104085	10.0281530218176	4.30490165259484	30.8311748705429
BGEM-0186-S	24.3273260189939	254.750000000062	-471.250000000107	949.925916351441	-101.864773428298	285.990938643006	0.0903979896454847	9.63708845135901	6.5811543657582	33.1074275837063
BGEM-0187-S	271.249999999954	501.672673981023	-13.7500000001068	1407.42591635144	-172.675996524453	215.179715546851	0.0866379880042385	9.63332844971777	30.5135282473633	57.0398014653114
BGEM-0188-S	94.3273260189939	324.750000000062	-242.675916350936	1178.50000000061	72.7076835031132	460.563395574416	-0.294637942696301	9.25205251901723	12.5146896706495	39.0409628885976
BGEM-0189-S	34.9999999999543	265.422673981023	-545.175916350936	876.000000000612	-83.5026368523146	304.353075218989	-1.22035820541693	8.3263322562966	4.45870932382075	30.9849825417688
BGEM-0190-N	-61.2500000000457	169.172673981023	-686.250000000107	734.925916351441	-98.7441994027364	289.111512668567	0.18795485588785	9.73464531760138	-1.3136045055351	25.212668712413
BGEM-0191-N	34.9999999999543	265.422673981023	-781.250000000107	639.925916351441	-189.394083276677	198.461628794626	2.06264928325197	11.6093397449655	1.24599139204418	27.7722646099923
BGEM-0192-N	-10.672673981006	219.750000000062	-656.425916350936	764.750000000612	-89.7911951555626	298.064516915741	0.863384089271536	10.4100745509851	2.34500945464764	28.8712826725957
BGEM-0193-N	69.9999999999543	300.422673981023	-558.750000000107	862.425916351441	-143.957475812256	243.898236259048	2.4013199693795	11.948010431093	7.82514547597459	34.3514186939227
BGEM-0195-N	43.7499999999543	274.172673981023	-447.675916350935	973.500000000612	-141.334854185229	246.520857886074	1.51067012082603	11.0573605825396	7.15260188446983	33.6788751024179
BGEM-0196-N	41.8273260189939	272.250000000062	-646.425916350935	774.750000000612	116.694097575307	504.54980964661	0.393371299939612	9.94006176165314	5.13961652224227	31.6658897401904
BGEM-0197-S	113.749999999954	344.172673981023	-296.250000000107	1124.92591635144	-155.679479065581	232.176233005722	-0.189229477966087	9.35746098374744	15.0680990651676	41.5943722831157
BGEM-0198-S	NA	NA	-67.6759163509357	1353.50000000061	131.598034733394	519.453746804698	-1.60146551572995	7.94522494598358	20.2130640668421	46.7393372847902
BGEM-0199-S	43.7499999999543	274.172673981023	-791.425916350935	629.750000000612	-123.070415577442	264.785296493861	2.12506680707053	11.6717572687841	2.21212240960723	28.7383956275553
BGEM-0200-S	244.999999999954	475.422673981023	111.074083649064	1532.25000000061	-97.0112426499044	290.844469421399	0.171467755558754	9.71815821727228	28.650208690361	55.1764819083091
BGEM-0201-N	33.0773260189939	263.500000000062	-740.000000000107	681.175916351441	-116.701397175404	271.154314895899	3.77765216388979	13.3243426256033	0.717619143052114	27.2438923610002
BGEM-0202-N	-8.75000000004573	221.672673981023	-797.500000000107	623.675916351441	-117.864940346753	269.99077172455	1.43369745053443	10.980387912248	-2.07816993826752	24.4481032796806
BGEM-0203-N	26.2499999999543	256.672673981023	-477.500000000107	943.675916351441	-111.315658829543	276.54005324176	2.02226874590856	11.5689592076221	7.5804564724543	34.1067296904024
BGEM-0204-N	104.999999999954	335.422673981023	-292.675916350935	1128.50000000061	52.424441965893	440.280154037196	0.495016337967003	10.0417067996805	12.277713861231	38.8039870791791
BGEM-0205-N	-28.172673981006	202.250000000062	-996.250000000107	424.92591635144	-122.738198244527	265.117513826776	2.39403848082757	11.9407289425411	-6.98260323658797	19.5436699813601
BGEM-0206-N	17.4999999999543	247.922673981023	-743.750000000107	677.425916351441	-104.636691222955	283.219020848348	1.46426377225648	11.01095423397	2.47832573526635	29.0045989532144
BGEM-0207-N	33.0773260189939	263.500000000062	-676.425916350936	744.750000000612	1.04252418774442	388.898236259048	1.9013199693795	11.448010431093	4.22188594132865	30.7481591592767
BGEM-0208-N	-31.0485223065134	199.374151674555	-743.750000000107	677.425916351441	-91.3148254420465	296.540886629257	1.51035082791256	11.0570412896261	-3.00848607882105	23.517787139127
BGEM-0209-N	61.2499999999543	291.672673981023	-360.000000000107	1061.17591635144	-129.099911441666	258.755800629637	0.806976794734753	10.3536672564483	8.98005425729946	35.5063274752476
BGEM-0210-N	-26.2500000000457	204.172673981023	-461.250000000107	959.925916351441	-86.7707629035938	301.084949167709	2.26428835965585	11.8109788213694	3.53736680239881	30.0636400203469
BGEM-0211-N	15.5773260189939	246.000000000062	-821.250000000107	599.925916351441	9.39567596373642	397.25138803504	-1.04577194375734	8.50091851795619	1.67179732144853	28.1980705393966
BGEM-0212-N	52.4999999999543	282.922673981023	-710.000000000107	711.175916351441	-197.726829486973	190.128882584331	0.0736416614313546	9.62033212314488	3.82032114110651	30.3465943590546
BGEM-0213-S	241.048522306422	471.471196287491	NA	NA	NA	NA	NA	NA	34.293985113965	60.8202583319131
BGEM-0214-S	96.2499999999543	326.672673981023	-363.925916350936	1057.25000000061	-89.6386869148079	298.217025156495	0.0858603049381299	9.63255076665166	10.3833071995099	36.909580417458
BGEM-0215-N	-19.422673981006	211.000000000063	-700.000000000107	721.175916351441	-77.965499077239	309.890212994064	1.60882483473266	11.1555152964462	0.0251209008511111	26.5513941187992
BGEM-0216-N	-26.2500000000457	204.172673981023	-700.175916350936	721.000000000612	-34.2878744199031	353.5678376514	3.90857020028387	13.4552606619974	0.369897278606188	26.8961704965543
BGEM-0217-S	17.4999999999544	247.922673981023	-602.500000000107	818.675916351441	-125.445881747644	262.409830323659	1.68867642352441	11.2353668852379	5.21826281049111	31.7445360284392
BGEM-0218-S	41.8273260189939	272.250000000062	-457.500000000107	963.675916351441	-137.242823180717	250.612888890586	2.40596229717244	11.952652758886	8.16512205905805	34.6913952770061
BGEM-0219-S	26.2499999999544	256.672673981023	-565.175916350936	856.000000000612	-55.1852062877221	332.670505783581	2.39326253722675	11.9399529989403	4.08225002086562	30.6085232388137
BGEM-0220-S	43.7499999999543	274.172673981023	-491.250000000107	929.925916351441	58.0925719912812	445.948284062584	2.44592604094467	11.9926165026582	7.40572739021585	33.9320006081639
BGEM-0221-S	-4.57222822464206e-11	230.422673981023	-387.500000000107	1033.67591635144	58.5057442229833	446.361456294286	0.384044705803686	9.93073516751721	7.44789750391144	33.9741707218595
BGEM-0222-S	26.2499999999543	256.672673981023	-646.250000000107	774.925916351441	-63.6015793782036	324.2541326931	0.893371299939612	10.4400617616531	4.71178242276631	31.2380556407144
BGEM-0223-N	143.951477693487	374.374151674555	-95.0000000001067	1326.17591635144	49.6087140714362	437.464426142739	1.12026976535829	10.6669602270718	20.6745336843531	47.2008069023012
BGEM-0224-N	26.2499999999544	256.672673981023	-528.925916350935	892.250000000612	-210.614773428298	177.240938643005	2.09039798964549	11.637088451359	5.25411457732214	31.7803877952702
BGEM-0225-N	69.9999999999543	300.422673981023	-477.500000000107	943.675916351441	-99.2574715866567	288.598240484646	2.9722314670247	12.5189219287382	5.81381209400623	32.3400853119543
BGEM-0226-S	-4.56833516161309e-11	230.422673981023	-636.250000000107	784.925916351441	-177.19964489551	210.656067175793	-0.721134149017746	8.82555631269578	1.7923139149147	28.3185871328628
BGEM-0227-N	85.577326018994	316.000000000062	-467.500000000107	953.675916351441	-48.6174573005101	339.238254770793	-0.851704113819006	8.69498634789452	8.40324471167348	34.9295179296216
BGEM-0228-N	8.74999999995428	239.172673981023	-743.750000000107	677.425916351441	-131.392928070444	256.462784000859	2.86005600105142	12.4067464627649	2.02954666207651	28.5558198800246
BGEM-0229-N	6.82732601899399	237.250000000063	-471.250000000107	949.925916351441	-101.703392867257	286.152319204047	2.39924869657144	11.945939158285	4.88599745016141	31.4122706681095
BGEM-0230-N	-26.2500000000457	204.172673981023	-491.250000000107	929.925916351441	-6.33188285405991	381.523829217243	-0.432072097462319	9.11461836425121	2.01576091349027	28.5420341314384
BGEM-0231-N	17.4999999999544	247.922673981023	-646.250000000107	774.925916351441	-128.179479065581	259.676233005722	1.81077052203391	11.3574609837474	3.6015041671192	30.1277773850673
BGEM-0232-N	-8.75000000004572	221.672673981023	-733.750000000107	687.425916351441	-85.886691222955	301.969020848348	0.964263772256482	10.51095423397	0.373591247947387	26.8998644658955
BGEM-0233-S	-17.5000000000457	212.922673981023	NA	NA	NA	NA	NA	NA	-2.81727679299206	23.708996424956
BGEM-0234-N	26.2499999999544	256.672673981023	-636.250000000107	784.925916351441	-140.572623849871	247.283088221433	2.72833539323127	12.2750258549448	4.24513902741309	30.7714122453612
BGEM-0235-N	-26.2500000000457	204.172673981023	-477.500000000107	943.675916351441	-69.5496884734477	318.306023597855	0.80517127706228	10.3518617387758	2.48913495023406	29.0154081681822
BGEM-0236-S	148.749999999954	379.172673981023	-208.750000000107	1212.42591635144	-30.4690257631134	357.38668630819	-0.161472054478832	9.3852184072347	17.674917847702	44.2011910656501
BGEM-0237-N	271.249999999954	501.672673981023	-171.250000000107	1249.92591635144	35.0170708158767	422.87278288718	0.53419006179661	10.0808805235101	27.3738954628729	53.900168680821
BGEM-0238-N	139.999999999954	370.422673981023	-218.750000000107	1202.42591635144	47.4959013926997	435.351613464003	0.660702447946295	10.2073929096598	18.39513986008	44.9214130780281
BGEM-0239-N	146.827326018994	377.250000000063	-360.175916350936	1061.00000000061	-79.6090491998177	308.246662871486	0.901319969379497	10.448010431093	14.2937578535954	40.8200310715435
BGEM-0240-N	69.9999999999543	300.422673981023	-360.000000000107	1061.17591635144	-107.375360813221	280.480351258082	2.49944694555779	12.0461374072713	10.8676144161169	37.393887634065
BGEM-0242-N	-26.2500000000457	204.172673981023	-743.750000000107	677.425916351441	-80.8526804302525	307.003031641051	0.805947220663102	10.3526376823766	-2.93702025788224	23.5892529600659
BGEM-0243-S	43.7499999999543	274.172673981023	-636.425916350936	784.750000000612	-99.9799376850267	287.875774386276	1.49442814848816	11.0411186102017	3.96867993362215	30.4949531515702
BGEM-0244-S	17.4999999999544	247.922673981023	-622.500000000107	798.675916351441	-28.4951160596632	359.36059601164	0.211604046018358	9.75829450773189	3.92933000428129	30.4556032222294
BGEM-0246-N	139.999999999954	370.422673981023	-437.500000000107	983.675916351441	-113.134274320211	274.721437751093	1.43860904343022	10.9852995051437	13.158043386616	39.6843166045641
BGEM-0247-N	8.74999999995432	239.172673981023	-895.000000000107	526.175916351441	-72.6690299887122	315.186682082591	2.76761644787597	12.3143069095895	-2.02330122756937	24.5029719903787
BGEM-0248-N	21.4514776934866	251.874151674555	-535.000000000107	886.175916351441	-90.5922411794652	297.263470891838	0.64848380443952	10.195174266153	6.57129610815585	33.097569326104
BGEM-0249-N	43.7499999999543	274.172673981023	-400.175916350936	1021.00000000061	-157.330422257695	230.525289813609	5.02574211103071	14.5724325727442	6.59198498038599	33.1182581983341
BGEM-0250-S	8.74999999995429	239.172673981023	-763.925916350935	657.250000000612	-126.947107653291	260.908604418012	1.37164630366529	10.9183367653788	-1.50174126031678	25.0245319576313
BGEM-0251-S	34.9999999999543	265.422673981023	-195.000000000107	1226.17591635144	-64.9447265414115	322.910985529892	0.486083141323854	10.0327736030374	11.7560311263366	38.2823043442846
BGEM-0252-S	17.4999999999544	247.922673981023	-413.750000000107	1007.42591635144	27.6695777423053	415.525289813609	2.59998169689603	12.1466721586096	7.38465096501672	33.9109241829648
BGEM-0253-N	52.4999999999543	282.922673981023	-306.250000000107	1114.92591635144	50.0651022368329	437.920814308136	0.0369755469060572	9.58366600861958	10.6306251874891	37.1568984054372
BGEM-0254-S	-8.75000000004567	221.672673981023	-878.750000000107	542.425916351441	-82.3741993509425	305.481512720361	1.27328995984085	10.8199804215544	-1.44845881117393	25.0778144067742
BGEM-0255-S	-1.92267398100607	228.500000000062	-632.675916350936	788.500000000612	-83.4787723218821	304.376939749421	0.711146510632212	10.2578369723457	1.87420742179393	28.400480639742
BGEM-0256-N	34.9999999999543	265.422673981023	-558.750000000107	862.425916351441	-115.311948389948	272.543763681355	2.43292150693361	11.9796119686471	4.1161930927389	30.642466310687
BGEM-0257-S	52.4999999999543	282.922673981023	-367.500000000107	1053.67591635144	-223.590773683515	164.264938387788	2.96586145137177	12.5125519130853	10.4370010801809	36.963274298129
BGEM-0258-S	96.2499999999543	326.672673981023	-630.175916350936	791.000000000612	40.7680605137642	428.623772585067	2.06020462601652	11.60689508773	6.79466201086292	33.320935228811
BGEM-0259-N	-3.95147769357799	226.471196287491	NA	NA	NA	NA	NA	NA	4.18608407748013	30.7123572954282
BGEM-0260-N	26.2499999999543	256.672673981023	-431.250000000107	989.925916351441	-102.953392867257	284.902319204047	0.899248696571437	10.445939158285	8.24680606985363	34.7730792878017
BGEM-0261-S	76.8273260189939	307.250000000062	-387.500000000107	1033.67591635144	-70.9043198106648	316.951392260638	1.52513955388786	11.0718300156014	12.9614548462487	39.4877280641968
BGEM-0263-S	15.5773260189939	246.000000000062	-632.500000000107	788.675916351441	-30.6499072160675	357.205804855236	1.37788829237995	10.9245787540935	3.03723842721147	29.5635116451596
BGEM-0264-S	24.327326018994	254.750000000062	-481.425916350935	939.750000000612	-57.9932109296698	329.862501141633	0.596749824387714	10.1434402861012	6.4737067272712	32.9999799452193
BGEM-0265-S	61.2499999999543	291.672673981023	-652.500000000107	768.675916351441	-113.032890574242	274.822821497061	1.02247008710834	10.5691605488219	6.06414743028265	32.5904206482307
BGEM-0266-S	8.74999999995435	239.172673981023	NA	NA	NA	NA	NA	NA	-1.73836858599254	24.7879046319556
BGEM-0268-S	279.999999999954	510.422673981023	262.499999999892	1683.67591635144	62.4803826704013	450.336094741704	-0.579851588791216	8.96683887292231	33.8615539964357	60.3878272143838
BGEM-0269-S	96.2499999999543	326.672673981023	-588.750000000107	832.425916351441	-59.880606590522	327.975105480781	1.55529100212817	11.1019814638417	8.18427575830966	34.7105489762578
BGEM-0270-S	166.249999999954	396.672673981023	-340.175916350936	1081.00000000061	-114.972416892375	272.883295178928	5.42639039992344	14.973080861637	16.2831348306071	42.8094080485552
BGEM-0271-N	183.749999999954	414.172673981023	-646.250000000107	774.925916351441	-77.4752598221385	310.380452249165	0.860714039117359	10.4074045008309	11.9250116842805	38.4512849022286
BGEM-0272-S	61.2499999999543	291.672673981023	-505.000000000107	916.175916351441	92.6213981239311	480.477110195234	1.62769757826069	11.1743880399742	6.45528983679366	32.9815630547418
NC344	55.0756645768228	285.498338557891	-782.700229087814	638.475687263734	-127.86836597475	259.987346096553	1.73450542158592	11.2811958832994	3.55464392737141	30.0809171453195
Oh7B	326.243336512764	556.666010493832	162.612270912187	1583.78818726373	NA	NA	NA	NA	36.5273606109326	63.0536338288807
A619	NA	NA	NA	NA	NA	NA	NA	NA	22.6665683188447	49.1928415367928
A619_Ht1	NA	NA	-121.250000000107	1299.92591635144	36.4588048444374	424.314516915741	-0.636615910728464	8.91007455098506	18.0763212454821	44.6025944634302
A619_Ht2	NA	NA	-565.000000000107	856.175916351441	16.6300551869531	404.485767258256	2.02302837155036	11.5697188332639	5.52864683062278	32.0549200485709
A619_Ht3	NA	NA	-535.000000000107	886.175916351441	-36.108395354326	351.747316716977	2.59779967825049	12.144490139964	7.24653645427973	33.7728096722278
B37	NA	NA	-33.750000000107	1387.42591635144	34.5152644766727	422.370976547976	-0.708775898293416	8.83791456342011	22.9474540078869	49.473727225835
B37_Htn1	NA	NA	-495.000000000107	926.175916351441	-52.6748900488267	335.180822022476	0.397408510037621	9.94409897175115	8.18653672563368	34.7128099435818
PHB47	NA	NA	-432.231479087814	988.944437263734	-57.1386869148079	330.717025156495	1.58586030493813	11.1325507666517	9.91845335032444	36.4447265682725
PHZ51	NA	NA	-655.512729087814	765.663187263734	-50.8477198944038	337.007992176899	0.302385791952833	9.84907625366636	3.53898906461009	30.0652622825582
Oh7b	NA	NA	NA	NA	8.22246431594046	396.078176387244	-0.173964874765506	9.37272558694802	NA	NA
