# Supplementary material for: Inhibition of ethylene involved in resistance to E. turcicum in an exotic-derived double haploid maize population
Source: Front Plant Sci. 2023 Oct 6;14:1272951. doi: 10.3389/fpls.2023.1272951 (PMC10587583; doi:10.3389/fpls.2023.1272951)
Supplement: Supplementary file 2 [file DataSheet_2.csv]

	GrameneId	sorghum_ortholog	Relationship	gene	Amean	FC.M_15st_24_vs_72	rawP.M_15st_24_vs_72	FDR.M_15st_24_vs_72	FC.M_Et28A_24_vs_72	rawP.M_Et28A_24_vs_72	FDR.M_Et28A_24_vs_72	FC.M_15st_vs_Et28A_24	rawP.M_15st_vs_Et28A_24	FDR.M_15st_vs_Et28A_24	FC.M_15st_vs_Et28A_72	rawP.M_15st_vs_Et28A_72	FDR.M_15st_vs_Et28A_72	FC.M_15st_vs_mo_24	rawP.M_15st_vs_mo_24	FDR.M_15st_vs_mo_24	FC.M_15st_vs_mo_72	rawP.M_15st_vs_mo_72	FDR.M_15st_vs_mo_72	FC.M_Et28A_vs_mo_24	rawP.M_Et28A_vs_mo_24	FDR.M_Et28A_vs_mo_24	FC.M_Et28A_vs_mo_72	rawP.M_Et28A_vs_mo_72	FDR.M_Et28A_vs_mo_72	FC.M_Mo_24_vs_72	rawP.M_Mo_24_vs_72	FDR.M_Mo_24_vs_72	FC.Interact	rawP.Interact	FDR.Interact	seqnames	start.y	end.y	width	strand	gbkey	gene_id	product
1	AC148152.3_FG008	Sobic.005G217000	one-to-one	sfr2	5.747434102	-1.663187692	0.054895136	0.495439911	-1.310669179	0.284887144	0.746519721	-1.004568643	0.985327199	0.99692563	-1.274758137	0.3353875	0.775639437	-1.129991814	0.623453708	0.89776196	-2.087437863	0.00888646	0.29930715	-1.124852763	0.636358039	0.901887432	-1.637516798	0.061790622	0.510041055	1.110700576	0.672837454	0.913711974	-1.268960709	0.50026293	0.852048034	2	238074263	238074563	301	-	mRNA	GeneID:732778	beta-glycosidase-like
2	AC148167.6_FG001	Sobic.002G056900	one-to-one	pco110259	5.3745969	-1.120197541	0.508049858	0.85528773	1.146826141	0.425985039	0.819929747	1.194049369	0.306328913	0.759309339	-1.075895065	0.668276314	0.912385272	-1.228394584	0.238324312	0.715837596	-1.241568072	0.216015326	0.699746695	-1.466763777	0.037482027	0.447922043	-1.153986213	0.405752644	0.810421285	-1.108311839	0.548169494	0.870870955	-1.284671823	0.306901707	0.759627519	7	12037670	12038059	390	+	mRNA	GeneID:100284611	uncharacterized LOC100284611
3	AC149475.2_FG002	Sobic.001G502900	one-to-one	LOC100282416	0.888655193	-1.1787341	0.502197833	0.85293279	-1.522277081	0.099758256	0.58029111	-1.139493715	0.593034351	0.886834566	1.133354902	0.608269485	0.892574764	-1.117390341	0.649171812	0.905670615	1.767442385	0.031336232	0.424815181	1.019781247	0.935785265	0.985842189	1.559478309	0.083378767	0.552836418	-2.327909143	0.003142308	0.220340416	1.291450787	0.461249161	0.834945743	9	155633085	155633301	217	-	mRNA	GeneID:100282416	nicotiana lesion-inducing like
4	AC149475.2_FG005	Sobic.001G501800	one-to-one	LOC100381553	4.555120056	-1.471647161	0.094734794	0.571913258	1.12537277	0.593001235	0.886834566	1.441652359	0.111927717	0.596357818	-1.148787106	0.530999292	0.864076466	-1.037646066	0.866585994	0.969502697	-1.339827792	0.196591327	0.683937498	-1.495924899	0.082784758	0.551833512	-1.166297728	0.487866635	0.846555552	-1.139735192	0.554383087	0.87281005	-1.656151642	0.120315003	0.606874176	9	155669926	155671146	1221	+	mRNA	GeneID:100381553	putative lysine-specific demethylase ELF6, transcript variant X1
5	AC149810.2_FG008	Sobic.001G517900	one-to-one	LOC100272528	4.980502318	1.129592826	0.580927475	0.882525843	1.018359486	0.933966666	0.985563681	-1.190053954	0.43310664	0.823180608	-1.072866882	0.74913774	0.937362276	-1.635286995	0.038298851	0.450070531	1.185839558	0.442345768	0.826934976	-1.37412845	0.162220239	0.65304793	1.272247989	0.28268551	0.745445431	-1.716714167	0.02478768	0.398804363	1.109227971	0.738971725	0.934546818	9	154782732	154782913	182	+	mRNA	GeneID:100272528	putative protein kinase superfamily protein
6	AC149818.2_FG001	Sobic.001G505200	one-to-one	LOC100284328	1.583023145	2.851279629	0.036217636	0.44300936	1.275389022	0.600161609	0.889642117	-1.435061449	0.439018852	0.825779714	1.557853588	0.34478365	0.780881248	-1.178803585	0.722282085	0.92900452	1.429641542	0.443728667	0.827657384	1.217388094	0.671136692	0.913302188	-1.089681254	0.8525525	0.966094182	1.691886419	0.265425352	0.734634214	2.235615627	0.22996822	0.70984761	9	155557504	155558006	503	+	mRNA	GeneID:100284328	ras-related protein Rab-18, transcript variant X1
7	AC149818.2_FG004	Sobic.001G505000	one-to-one	LOC100280869	0.587782829	1.125763749	0.616766753	0.89541863	1.398578454	0.168870409	0.658499847	-1.085963518	0.726953673	0.930612349	-1.349133136	0.216325931	0.700059551	-1.373849393	0.191197254	0.679124135	1.078515285	0.74885401	0.93731229	-1.265097189	0.326688857	0.770486577	1.455060709	0.126995287	0.615284301	-1.316188739	0.254687376	0.727795259	-1.24233744	0.518108238	0.859361367	9	155579089	155579255	167	+	mRNA	GeneID:100280869	cyclin-dependent kinases regulatory subunit
8	AC149818.2_FG005	Sobic.001G503600	one-to-many	LOC100194405	4.212613428	-1.161509727	0.194537691	0.681963036	-1.354544363	0.015055768	0.34759632	-1.122571865	0.310703391	0.761830179	1.038858096	0.734047207	0.93275915	1.017222296	0.878848321	0.972731025	-1.061236309	0.597399748	0.888344555	1.14190513	0.247287899	0.722349682	-1.102473932	0.389902233	0.803323179	-1.075956912	0.516397237	0.858630681	1.166192871	0.339500085	0.778329005	9	155588057	155588378	322	-	mRNA	GeneID:100194405	putative ubiquitin-conjugating enzyme family, transcript variant X1
9	AC149818.2_FG007	Sobic.001G503400	one-to-one	LOC100274824	0.561559958	-1.218322728	0.351193552	0.784462177	1.05129671	0.810628187	0.955388389	-1.038552734	0.856151566	0.966863641	-1.330197737	0.184969855	0.673870744	-1.100893947	0.646112904	0.904812902	-1.529177649	0.056585865	0.498643352	-1.060027008	0.780147259	0.946813832	-1.149586717	0.507203955	0.855067235	1.140118813	0.532358045	0.864615387	-1.280818676	0.407152508	0.811025273	9	155595929	155597694	1766	-	mRNA	GeneID:100274824	uncharacterized LOC100274824
10	AC149828.2_FG004	Sobic.001G483300	one-to-one	LOC103639513	-0.644988941	1.278907253	0.635764474	0.901721162	-2.564343867	0.084539951	0.554883588	-1.550923909	0.402183422	0.808800131	2.114583412	0.162241305	0.65304793	1.696175996	0.315800245	0.764487492	8.767332033	0.000725017	0.119055502	2.630639906	0.077243154	0.541010496	4.146127309	0.013913695	0.339789704	-4.041638734	0.015374575	0.350178817	3.279557971	0.120134155	0.606799812	9	153653232	153654314	1083	+	mRNA	GeneID:103639513	DUF1677 family protein
11	AC149829.2_FG002	Sobic.001G488000	one-to-one	LOC100276002	-0.020510648	-1.116561346	0.887075946	0.9746067	-1.956163592	0.393459101	0.804947339	-2.24207744	0.307218577	0.75976519	-1.279758511	0.751050576	0.937743562	1.328199867	0.715239957	0.926761058	-2.573444729	0.235030184	0.713442302	2.977926958	0.1738219	0.663621568	-2.010883074	0.37480869	0.795407808	3.061228081	0.163870786	0.654449187	1.751953529	0.611089785	0.893569328	9	154290870	154291411	542	-	mRNA	GeneID:100276002	hypothetical protein
12	AC149829.2_FG003	Sobic.001G488100	one-to-one	LOC103639534	3.011899255	1.573092682	0.096970568	0.576083871	1.614329467	0.080956287	0.547780589	1.274549641	0.35754425	0.787413253	1.241992266	0.409723034	0.812146747	1.130458142	0.638147949	0.902505428	1.842372155	0.030728603	0.4225776	-1.127462923	0.645378634	0.904683476	1.483400666	0.143984288	0.634054119	-1.036021014	0.891655176	0.975585855	-1.026213831	0.943839526	0.987990743	9	154296948	154297227	280	-	mRNA	GeneID:103639534	nuclear pore complex protein NUP96, transcript variant X1
13	AC149829.2_FG006	Sobic.001G488500	one-to-one	pco092990a	4.637001361	1.132291955	0.435173041	0.823871644	-1.345746432	0.075019645	0.536403074	-1.15413553	0.369597938	0.792869253	1.320276362	0.093583653	0.570152923	1.001556815	0.992119099	0.998507269	1.335783273	0.081805662	0.549811255	1.155932306	0.36457315	0.790631483	1.011745201	0.940902818	0.98733142	-1.177882552	0.307556647	0.759885101	1.523777859	0.07425112	0.535024925	9	154325622	154326046	425	-	mRNA	GeneID:100283956	F-box/kelch-repeat protein SKIP11
14	AC150739.3_FG001	Sobic.001G540800	one-to-one	LOC100279903	1.704057449	-1.414527834	0.152913179	0.643648813	-1.196268709	0.44819428	0.829512076	-1.046789956	0.845086512	0.964383158	-1.237776695	0.368640755	0.792477767	-1.161999565	0.52390019	0.861501295	-1.638327543	0.049132662	0.481737988	-1.110059911	0.656405575	0.907918393	-1.323605098	0.24211381	0.718549341	-1.00326747	0.98887134	0.997729688	-1.182449916	0.613978605	0.89444488	9	158268265	158268674	410	+	mRNA	GeneID:100279903	AT-hook motif nuclear-localized protein 14
15	AC152495.1_FG002	Sobic.008G027200	many-to-many	LOC100502485	-0.138572363	-1.094534012	0.754489872	0.938665655	1.057524601	0.84629767	0.964739308	1.628222898	0.106721584	0.590324559	1.406676128	0.247907027	0.722845474	1.558801943	0.13886873	0.628958077	2.210353373	0.01386583	0.339201276	-1.044534814	0.87993662	0.972976556	1.571330692	0.132405132	0.621233585	-1.552029722	0.14249572	0.632454576	-1.157496644	0.720448993	0.928335228	10	3304339	3304481	143	+	mRNA	GeneID:100502485	uncharacterized LOC100502485
16	AC152495.1_FG002	Sobic.008G027200	many-to-many	LOC100274731	4.404630946	1.518531101	0.288137867	0.74874667	-1.061780691	0.876448293	0.972297904	1.046379456	0.906384266	0.979109449	1.687126778	0.188333115	0.676529482	1.190049808	0.652835715	0.906908172	1.265127275	0.544382503	0.869699251	1.137302345	0.739012422	0.934546818	-1.333562884	0.459532078	0.834591806	1.428415687	0.362022326	0.789497688	1.612347002	0.387160839	0.802057478	10	2934527	2934583	57	-	mRNA	GeneID:100274731	putative disease resistance RPP13-like protein 1
17	AC152495.1_FG002	Sobic.008G027200	many-to-many	LOC100384031	1.167394895	1.355635559	0.236493502	0.714606232	1.017799557	0.943889839	0.987999431	-1.024179275	0.924075213	0.983220035	1.300483096	0.303690084	0.757816578	1.6578596	0.058728167	0.502890104	1.244270628	0.389531746	0.80314656	1.697945443	0.049010557	0.481536781	-1.045177043	0.860147141	0.968081099	1.806241645	0.03036601	0.421229028	1.331927834	0.424046253	0.819060908	10	3434884	3435110	227	-	misc_RNA	GeneID:100384031	rust resistance-like protein RP1-4, transcript variant X1
18	AC152495.1_FG002	Sobic.008G027200	many-to-many	LOC103640708	4.38786218	1.376036245	0.094719822	0.571868529	1.288811527	0.176440483	0.665800742	1.159517416	0.420538097	0.817436484	1.237991713	0.250971167	0.725137829	1.714986622	0.008875818	0.299306952	1.219564603	0.284322029	0.746316411	1.47905206	0.045151461	0.470790517	-1.015109581	0.934203821	0.985600226	1.935021519	0.00227011	0.19475008	1.067678412	0.798990172	0.952075575	10	3028296	3028557	262	-	mRNA	GeneID:103640708	putative disease resistance protein RGA3, transcript variant X2
19	AC152495.1_FG002	Sobic.008G027200	many-to-many	LOC103640704	2.011007484	1.532496946	0.094783706	0.572041077	1.360192402	0.217889015	0.701299243	-1.05448773	0.82728331	0.959589465	1.068458707	0.785477943	0.948339489	1.316771871	0.26785614	0.736115998	-1.014589328	0.952465205	0.989766904	1.388519782	0.190190469	0.678240695	-1.084046802	0.740257343	0.934935574	2.04738939	0.009255025	0.302967116	1.126676597	0.729048617	0.931308729	10	2963408	2967141	3734	-	mRNA	GeneID:103640704	uncharacterized LOC103640704
20	AC152495.1_FG002	Sobic.008G027200	many-to-many	LOC103640712	5.059284294	1.237088054	0.271350196	0.738046455	1.193893379	0.35644442	0.786843843	1.21590825	0.31058647	0.761741063	1.259899416	0.234052046	0.712802294	1.805051951	0.006523318	0.272404179	1.510989921	0.042967545	0.464421068	1.484529734	0.051383563	0.487616991	1.199294088	0.344696998	0.780863004	1.47784454	0.053766147	0.492983692	1.036179676	0.894407535	0.976298071	10	3292317	3292582	266	-	mRNA	GeneID:103640712	disease resistance protein RGA2, transcript variant X1
21	AC152495.1_FG002	Sobic.008G027400	many-to-many	LOC100502485	-0.138572363	-1.094534012	0.754489872	0.938665655	1.057524601	0.84629767	0.964739308	1.628222898	0.106721584	0.590324559	1.406676128	0.247907027	0.722845474	1.558801943	0.13886873	0.628958077	2.210353373	0.01386583	0.339201276	-1.044534814	0.87993662	0.972976556	1.571330692	0.132405132	0.621233585	-1.552029722	0.14249572	0.632454576	-1.157496644	0.720448993	0.928335228	10	3304339	3304481	143	+	mRNA	GeneID:100502485	uncharacterized LOC100502485
22	AC152495.1_FG002	Sobic.008G027400	many-to-many	LOC100274731	4.404630946	1.518531101	0.288137867	0.74874667	-1.061780691	0.876448293	0.972297904	1.046379456	0.906384266	0.979109449	1.687126778	0.188333115	0.676529482	1.190049808	0.652835715	0.906908172	1.265127275	0.544382503	0.869699251	1.137302345	0.739012422	0.934546818	-1.333562884	0.459532078	0.834591806	1.428415687	0.362022326	0.789497688	1.612347002	0.387160839	0.802057478	10	2934527	2934583	57	-	mRNA	GeneID:100274731	putative disease resistance RPP13-like protein 1
23	AC152495.1_FG002	Sobic.008G027400	many-to-many	LOC100384031	1.167394895	1.355635559	0.236493502	0.714606232	1.017799557	0.943889839	0.987999431	-1.024179275	0.924075213	0.983220035	1.300483096	0.303690084	0.757816578	1.6578596	0.058728167	0.502890104	1.244270628	0.389531746	0.80314656	1.697945443	0.049010557	0.481536781	-1.045177043	0.860147141	0.968081099	1.806241645	0.03036601	0.421229028	1.331927834	0.424046253	0.819060908	10	3434884	3435110	227	-	misc_RNA	GeneID:100384031	rust resistance-like protein RP1-4, transcript variant X1
24	AC152495.1_FG002	Sobic.008G027400	many-to-many	LOC103640708	4.38786218	1.376036245	0.094719822	0.571868529	1.288811527	0.176440483	0.665800742	1.159517416	0.420538097	0.817436484	1.237991713	0.250971167	0.725137829	1.714986622	0.008875818	0.299306952	1.219564603	0.284322029	0.746316411	1.47905206	0.045151461	0.470790517	-1.015109581	0.934203821	0.985600226	1.935021519	0.00227011	0.19475008	1.067678412	0.798990172	0.952075575	10	3028296	3028557	262	-	mRNA	GeneID:103640708	putative disease resistance protein RGA3, transcript variant X2
25	AC152495.1_FG002	Sobic.008G027400	many-to-many	LOC103640704	2.011007484	1.532496946	0.094783706	0.572041077	1.360192402	0.217889015	0.701299243	-1.05448773	0.82728331	0.959589465	1.068458707	0.785477943	0.948339489	1.316771871	0.26785614	0.736115998	-1.014589328	0.952465205	0.989766904	1.388519782	0.190190469	0.678240695	-1.084046802	0.740257343	0.934935574	2.04738939	0.009255025	0.302967116	1.126676597	0.729048617	0.931308729	10	2963408	2967141	3734	-	mRNA	GeneID:103640704	uncharacterized LOC103640704
26	AC152495.1_FG002	Sobic.008G027400	many-to-many	LOC103640712	5.059284294	1.237088054	0.271350196	0.738046455	1.193893379	0.35644442	0.786843843	1.21590825	0.31058647	0.761741063	1.259899416	0.234052046	0.712802294	1.805051951	0.006523318	0.272404179	1.510989921	0.042967545	0.464421068	1.484529734	0.051383563	0.487616991	1.199294088	0.344696998	0.780863004	1.47784454	0.053766147	0.492983692	1.036179676	0.894407535	0.976298071	10	3292317	3292582	266	-	mRNA	GeneID:103640712	disease resistance protein RGA2, transcript variant X1
27	AC152495.1_FG002	Sobic.008G027000	many-to-many	LOC100502485	-0.138572363	-1.094534012	0.754489872	0.938665655	1.057524601	0.84629767	0.964739308	1.628222898	0.106721584	0.590324559	1.406676128	0.247907027	0.722845474	1.558801943	0.13886873	0.628958077	2.210353373	0.01386583	0.339201276	-1.044534814	0.87993662	0.972976556	1.571330692	0.132405132	0.621233585	-1.552029722	0.14249572	0.632454576	-1.157496644	0.720448993	0.928335228	10	3304339	3304481	143	+	mRNA	GeneID:100502485	uncharacterized LOC100502485
28	AC152495.1_FG002	Sobic.008G027000	many-to-many	LOC100274731	4.404630946	1.518531101	0.288137867	0.74874667	-1.061780691	0.876448293	0.972297904	1.046379456	0.906384266	0.979109449	1.687126778	0.188333115	0.676529482	1.190049808	0.652835715	0.906908172	1.265127275	0.544382503	0.869699251	1.137302345	0.739012422	0.934546818	-1.333562884	0.459532078	0.834591806	1.428415687	0.362022326	0.789497688	1.612347002	0.387160839	0.802057478	10	2934527	2934583	57	-	mRNA	GeneID:100274731	putative disease resistance RPP13-like protein 1
29	AC152495.1_FG002	Sobic.008G027000	many-to-many	LOC100384031	1.167394895	1.355635559	0.236493502	0.714606232	1.017799557	0.943889839	0.987999431	-1.024179275	0.924075213	0.983220035	1.300483096	0.303690084	0.757816578	1.6578596	0.058728167	0.502890104	1.244270628	0.389531746	0.80314656	1.697945443	0.049010557	0.481536781	-1.045177043	0.860147141	0.968081099	1.806241645	0.03036601	0.421229028	1.331927834	0.424046253	0.819060908	10	3434884	3435110	227	-	misc_RNA	GeneID:100384031	rust resistance-like protein RP1-4, transcript variant X1
30	AC152495.1_FG002	Sobic.008G027000	many-to-many	LOC103640708	4.38786218	1.376036245	0.094719822	0.571868529	1.288811527	0.176440483	0.665800742	1.159517416	0.420538097	0.817436484	1.237991713	0.250971167	0.725137829	1.714986622	0.008875818	0.299306952	1.219564603	0.284322029	0.746316411	1.47905206	0.045151461	0.470790517	-1.015109581	0.934203821	0.985600226	1.935021519	0.00227011	0.19475008	1.067678412	0.798990172	0.952075575	10	3028296	3028557	262	-	mRNA	GeneID:103640708	putative disease resistance protein RGA3, transcript variant X2
31	AC152495.1_FG002	Sobic.008G027000	many-to-many	LOC103640704	2.011007484	1.532496946	0.094783706	0.572041077	1.360192402	0.217889015	0.701299243	-1.05448773	0.82728331	0.959589465	1.068458707	0.785477943	0.948339489	1.316771871	0.26785614	0.736115998	-1.014589328	0.952465205	0.989766904	1.388519782	0.190190469	0.678240695	-1.084046802	0.740257343	0.934935574	2.04738939	0.009255025	0.302967116	1.126676597	0.729048617	0.931308729	10	2963408	2967141	3734	-	mRNA	GeneID:103640704	uncharacterized LOC103640704
32	AC152495.1_FG002	Sobic.008G027000	many-to-many	LOC103640712	5.059284294	1.237088054	0.271350196	0.738046455	1.193893379	0.35644442	0.786843843	1.21590825	0.31058647	0.761741063	1.259899416	0.234052046	0.712802294	1.805051951	0.006523318	0.272404179	1.510989921	0.042967545	0.464421068	1.484529734	0.051383563	0.487616991	1.199294088	0.344696998	0.780863004	1.47784454	0.053766147	0.492983692	1.036179676	0.894407535	0.976298071	10	3292317	3292582	266	-	mRNA	GeneID:103640712	disease resistance protein RGA2, transcript variant X1
33	AC152495.1_FG003	Sobic.008G027200	many-to-many	LOC109939211	1.239354721	1.335672551	0.123775877	0.611480716	-1.009338133	0.958863335	0.991114252	1.086692768	0.645763117	0.904786322	1.465019681	0.048352811	0.479561029	1.713350612	0.008548556	0.295381012	1.332808932	0.126362788	0.614397351	1.576665146	0.021762467	0.385016891	-1.099197076	0.601435369	0.890121605	1.717031848	0.008342778	0.292681075	1.348145238	0.252188	0.72604379	10	3466898	3467122	225	-	mRNA	GeneID:109939211	putative disease resistance protein RGA1, transcript variant X1
34	AC152495.1_FG003	Sobic.008G027000	many-to-many	LOC109939211	1.239354721	1.335672551	0.123775877	0.611480716	-1.009338133	0.958863335	0.991114252	1.086692768	0.645763117	0.904786322	1.465019681	0.048352811	0.479561029	1.713350612	0.008548556	0.295381012	1.332808932	0.126362788	0.614397351	1.576665146	0.021762467	0.385016891	-1.099197076	0.601435369	0.890121605	1.717031848	0.008342778	0.292681075	1.348145238	0.252188	0.72604379	10	3466898	3467122	225	-	mRNA	GeneID:109939211	putative disease resistance protein RGA1, transcript variant X1
35	AC152495.1_FG003	Sobic.008G027400	many-to-many	LOC109939211	1.239354721	1.335672551	0.123775877	0.611480716	-1.009338133	0.958863335	0.991114252	1.086692768	0.645763117	0.904786322	1.465019681	0.048352811	0.479561029	1.713350612	0.008548556	0.295381012	1.332808932	0.126362788	0.614397351	1.576665146	0.021762467	0.385016891	-1.099197076	0.601435369	0.890121605	1.717031848	0.008342778	0.292681075	1.348145238	0.252188	0.72604379	10	3466898	3467122	225	-	mRNA	GeneID:109939211	putative disease resistance protein RGA1, transcript variant X1
36	AC155376.2_FG005	Sobic.003G389000	one-to-one	gpm205	4.936987974	1.941708245	0.343782409	0.780374476	-1.001381333	0.998403275	0.999883298	-2.484519583	0.200163391	0.687089194	-1.277788449	0.722901993	0.929193208	1.014233473	0.983653067	0.996455553	-2.108580002	0.289143559	0.749504177	2.519882924	0.19365572	0.681152	-1.650179264	0.471844247	0.839424535	4.152522532	0.053714556	0.492983692	1.944390392	0.498962791	0.851402208	8	169173317	169173482	166	-	mRNA	GeneID:100381862	Beta-glucosidase 42
37	AC155377.1_FG001	Sobic.003G198800	one-to-one	myo1	6.23595345	-1.331303368	0.019211319	0.370673542	-1.078803164	0.496096657	0.850111647	1.148431592	0.222753519	0.704725229	-1.074557571	0.518412976	0.859462379	-1.068304989	0.552468897	0.872127078	-1.277861011	0.039949138	0.455402907	-1.226875199	0.080077221	0.545809688	-1.189197345	0.132300461	0.621173491	-1.112983351	0.340634379	0.77893429	-1.234055862	0.191906546	0.679756466	3	224641495	224641872	378	-	mRNA	GeneID:541763	myosin 1
38	AC155377.1_FG002	Sobic.003G199200	one-to-one	LOC103651531	3.961460031	-1.283830872	0.065195574	0.51695204	1.088852483	0.507359149	0.855067235	1.193536297	0.178837007	0.668203601	-1.171227416	0.226840172	0.707605643	-1.108348219	0.424675759	0.819322224	-1.109274023	0.421010727	0.817689741	-1.322853829	0.041703189	0.461076341	1.055850395	0.670681306	0.913182161	-1.282759381	0.065997959	0.518482915	-1.397902433	0.078735882	0.543719421	3	224746974	224747476	503	-	mRNA	GeneID:103651531	aspartic proteinase-like protein 2
39	AC155390.2_FG002	Sobic.001G440300	one-to-one	LOC100194323	0.171345829	1.202945111	0.396015502	0.805989195	1.650244641	0.032085677	0.427884481	1.127196769	0.579522821	0.882050813	-1.217034206	0.367708051	0.792130047	-1.534679331	0.0614236	0.509033683	-1.039641431	0.856537244	0.967012111	-1.729885583	0.020772242	0.379634926	1.170628806	0.467731362	0.837774527	-1.227123448	0.348501678	0.783018358	-1.371837025	0.307267659	0.75981202	1	32948251	32950331	2081	-	mRNA	GeneID:100194323	Putative pentatricopeptide repeat-containing protein
40	AC155434.2_FG001	Sobic.002G422200	one-to-one	LOC103633579	2.053099115	-2.996839721	0.01555331	0.351025374	-3.199418983	0.011229836	0.31963737	-1.152700213	0.727800104	0.930902699	-1.0797141	0.85077179	0.965728344	-1.908303348	0.128169512	0.616509511	-2.431375648	0.042964998	0.464421068	-1.655507066	0.228003869	0.708391853	-2.251869869	0.061480623	0.509099242	-2.352116704	0.050219741	0.484943153	1.06759763	0.909632984	0.980046175	7	179415721	179416499	779	+	mRNA	GeneID:103633579	probable lysophospholipase BODYGUARD 4
41	AC155434.2_FG004	Sobic.002G422100	one-to-one	LOC100276843	5.108008392	1.426621534	0.097408948	0.576880288	2.119862792	0.002053458	0.187712442	1.28835455	0.226306622	0.707319164	-1.153356537	0.488003297	0.846559561	1.066365288	0.753174736	0.938296466	-1.040780058	0.844752182	0.964337416	-1.208173751	0.361042053	0.789003677	1.108165484	0.61618806	0.895168028	1.583338372	0.037364602	0.447507202	-1.485932142	0.1835302	0.67269816	7	179369907	179370332	426	-	misc_RNA	GeneID:100276843	Nuclear pore complex protein NUP214, transcript variant X1
42	AC155434.2_FG005	Sobic.002G422000	one-to-one	umc2190	1.856872247	1.126617168	0.612716717	0.89423259	1.024923146	0.916389696	0.981435081	-1.060785359	0.801493913	0.952836422	1.036233306	0.879382603	0.97287637	-1.091952937	0.708195854	0.924587899	1.439032737	0.135828723	0.625637337	-1.029381606	0.901723958	0.97811844	1.388715001	0.175357425	0.664899909	-1.394755973	0.170075321	0.659967168	1.09922112	0.775710252	0.945228582	7	179351842	179351866	25	-	mRNA	GeneID:100384296	uncharacterized LOC100384296
43	AC155434.2_FG006	Sobic.002G421900	one-to-many	LOC100276261	4.709294728	-1.245207788	0.513219447	0.857425775	1.055168873	0.871892754	0.970987345	1.240277244	0.520757945	0.860319371	-1.059363546	0.862528665	0.968542532	-1.01049699	0.974974143	0.994689981	-1.61029312	0.166696949	0.656513735	-1.253296422	0.501052969	0.852386011	-1.520057139	0.220714797	0.703197034	1.279758682	0.462966447	0.835767668	-1.313904498	0.564264197	0.876580584	7	179341823	179341948	126	-	mRNA	GeneID:100276261	uncharacterized LOC100276261
44	AC155496.2_FG009	Sobic.001G065100	one-to-one	LOC103625822	5.268921142	-1.333090701	0.00765138	0.285899305	-1.062368046	0.52501794	0.861777532	1.043208343	0.655560611	0.90761705	-1.202856025	0.066008501	0.518482915	-1.23215015	0.040671453	0.458043516	-1.323797856	0.008902759	0.29941604	-1.285389317	0.016766161	0.359576057	-1.100545559	0.319247632	0.766259513	-1.240799643	0.035220893	0.440052237	-1.254829441	0.105234902	0.588097981	5	4897575	4898129	555	-	mRNA	GeneID:103625822	cullin-4
45	AC155624.2_FG011	Sobic.001G512500	one-to-one	LOC100275476	5.694295506	-1.481402677	0.248211048	0.723100162	-1.470388043	0.256896236	0.728986954	1.118575603	0.736470244	0.933645768	1.110258687	0.753369717	0.938332838	1.050940079	0.881192426	0.973319683	-1.07914513	0.818867355	0.957586449	-1.064357165	0.851209425	0.965879556	-1.198130256	0.588412635	0.885295013	-1.306216951	0.426685359	0.820199707	-1.007490971	0.987329714	0.997318305	1	8312135	8312469	335	-	mRNA	GeneID:100275476	hypothetical protein
46	AC166636.1_FG007	Sobic.001G474300	one-to-one	LOC100277752	0.09496658	-3.490393968	0.061333943	0.508990299	-3.026755554	0.093203778	0.569600332	-1.370429255	0.616806259	0.895422199	-1.580351608	0.469579101	0.838523958	1.004988062	0.993667983	0.998815556	1.377928973	0.610773801	0.893475643	1.377265041	0.611305347	0.893635024	2.177612267	0.226606351	0.707485289	-4.785643887	0.023089248	0.391599483	-1.153179999	0.872355369	0.971096613	1	20292624	20293058	435	-	mRNA	GeneID:100277752	WW domain containing protein expressed
47	AC166636.1_FG008	Sobic.001G474200	one-to-one	IDP871	0.700837114	2.793384857	0.013949553	0.340098665	-1.032938879	0.930929541	0.984747635	-1.405754761	0.369205567	0.792735106	2.052559879	0.069933214	0.526004785	1.568909139	0.239894062	0.7172642	4.394288757	0.001169754	0.148073145	2.205501492	0.048679826	0.480539559	2.140882126	0.056625943	0.498709067	-1.002674626	0.994299406	0.998936507	2.885395823	0.060135072	0.506221091	1	20300349	20300602	254	+	mRNA	GeneID:100281229	uncharacterized LOC100281229
48	AC166636.1_FG009	Sobic.001G474100	one-to-one	LOC100383506	0.474624821	-1.400555704	0.334257705	0.774899102	-1.283018884	0.471735284	0.839321315	1.055665503	0.87460513	0.971716842	-1.034048737	0.922276918	0.982773787	-1.37696751	0.358433634	0.787931576	-1.130098004	0.722100509	0.928957408	-1.453617098	0.285455784	0.74685164	-1.092886597	0.795971617	0.95143396	-1.706506598	0.134627227	0.624516158	-1.091609579	0.856731958	0.967121328	1	20309259	20310840	1582	-	mRNA	GeneID:100383506	Putative pumilio homolog 7 chloroplastic
49	AC177899.2_FG009	Sobic.001G001200	one-to-one	LOC103644348	0.588791332	-1.203560654	0.41754521	0.816017399	1.224261216	0.377047198	0.79669071	1.410109229	0.143235612	0.633182962	-1.044935101	0.84581841	0.964545432	-1.01379386	0.951642746	0.989600687	1.241963551	0.345098166	0.781001224	-1.429560078	0.129078337	0.617528842	1.297771309	0.259364331	0.730457909	-1.515397229	0.081524142	0.548914877	-1.47347263	0.236682048	0.714697369	1	306079868	306089341	9474	+	mRNA	GeneID:103644348	pentatricopeptide repeat-containing protein At5g52850, chloroplastic
50	AC182482.3_FG003	Sobic.003G086300	one-to-one	LOC100284569	5.182937197	1.172603277	0.613731722	0.894410814	1.249882812	0.48140665	0.843932119	1.011585591	0.970739501	0.993750687	-1.053696549	0.867779835	0.96985297	1.365540213	0.329368831	0.77188714	-1.733543654	0.095657829	0.573668791	1.349900815	0.346985187	0.781800589	-1.645201984	0.128329604	0.616534384	2.775814117	0.004985396	0.252476946	-1.065904246	0.885767568	0.974254612	3	22471441	22471701	261	+	mRNA	GeneID:100284569	metal tolerance protein C3
51	AC182617.3_FG001	Sobic.008G133600	one-to-one	LOC100273435	4.30825086	-1.429207827	0.040592027	0.457894774	-1.147541502	0.400334043	0.80807053	-1.059982488	0.719084537	0.927950751	-1.32015728	0.101487004	0.582561408	-1.363706238	0.070409778	0.527190191	-1.695278185	0.004828369	0.249946864	-1.286536574	0.134246901	0.623976865	-1.284148647	0.13692316	0.626920474	-1.149675402	0.394163104	0.805384154	-1.245451972	0.344487666	0.780817723	3	127821749	127822133	385	-	mRNA	GeneID:100273435	Diaminopimelate epimerase chloroplastic, transcript variant X7
52	AC183950.2_FG005	Sobic.003G396300	one-to-one	LOC100274616	1.266521417	-1.171722042	0.351521327	0.784645373	1.07397652	0.671017631	0.913282459	1.230808254	0.227075897	0.707747761	-1.022419176	0.894716514	0.976387431	1.198504416	0.289310467	0.749570079	-1.292292569	0.140914311	0.631058332	-1.026953458	0.873882149	0.971524944	-1.263955723	0.175947558	0.665210155	1.321830856	0.111491781	0.595937798	-1.258401961	0.33973022	0.778482376	8	168219331	168221000	1670	-	mRNA	GeneID:100274616	Pentatricopeptide repeat-containing protein, transcript variant X1
53	AC184831.3_FG008	Sobic.004G023500	one-to-many	LOC103654943	-0.709305639	3.01107484	0.010060766	0.309700651	-1.950395305	0.093843433	0.57040971	-2.764408999	0.015903691	0.353135846	2.124427403	0.061982217	0.51054363	-1.327403823	0.459276991	0.834502797	3.224863985	0.006947593	0.277536355	2.082568207	0.068368636	0.522408505	1.517992086	0.2807649	0.74407914	-1.421650742	0.360442474	0.788710784	5.872786232	0.004482049	0.245030214	4	243976071	243976178	108	-	mRNA	GeneID:103654943	3-isopropylmalate dehydratase large subunit, chloroplastic
54	AC185300.4_FG002	Sobic.004G101300	one-to-one	LOC103654760	3.225259598	1.503399858	0.119866803	0.606540922	-1.121400883	0.649196529	0.905670615	-1.500248894	0.12162826	0.608570617	1.123756155	0.643260101	0.903950816	1.184254512	0.503806225	0.853600099	1.126796275	0.635652894	0.901712484	1.776676521	0.034742311	0.437876758	1.00270532	0.991410775	0.998380852	1.580062078	0.084148429	0.554036794	1.685913929	0.155817408	0.646064136	4	232990492	232991984	1493	-	mRNA	GeneID:103654760	hypothetical protein
55	AC185415.3_FG005	Sobic.002G290300	one-to-one	LOC103647642	2.904677777	1.045477197	0.663263815	0.910590288	1.119413669	0.277909207	0.742758966	1.142392931	0.20393604	0.690439857	1.066938695	0.527398228	0.862652684	1.049996178	0.633139405	0.900712703	-1.019683016	0.848249461	0.965073133	-1.087997228	0.412988289	0.813899407	-1.087939267	0.413276555	0.814071719	1.119354034	0.278126981	0.742830206	-1.07072031	0.636382406	0.901909851	2	204179790	204179978	189	-	mRNA	GeneID:103647642	transcription initiation factor TFIID subunit 15, transcript variant X3
56	AC185422.3_FG005	Sobic.004G302000	one-to-one	LOC103653851	0.769219254	-2.123791868	0.129736576	0.618459718	1.061375906	0.900644098	0.97777782	1.585399562	0.341767497	0.779349179	-1.421812881	0.464874534	0.83666419	-1.391764863	0.491927954	0.848149095	-1.523951328	0.38354255	0.799937405	-2.206503404	0.112818919	0.597378779	-1.071836771	0.884403082	0.973950493	-1.939575657	0.178783803	0.668118563	-2.254141518	0.239818587	0.717248363	4	152550085	152551416	1332	+	mRNA	GeneID:103653851	cysteine-rich repeat secretory protein 15
57	AC186493.4_FG002	Sobic.005G211600	many-to-many	LOC100381808	2.784211827	-3.358119756	0.080050889	0.545809688	-4.890556072	0.026682738	0.407097488	-1.415780446	0.597230923	0.888331361	1.028646501	0.965593113	0.992628456	1.290431997	0.697729042	0.921786865	1.305510483	0.684755657	0.917812104	1.826968388	0.364394244	0.790543136	1.269153672	0.71646744	0.927167344	-3.397358835	0.077487405	0.541352908	1.456337602	0.685618187	0.918128312	7	159561032	159561683	652	+	mRNA	GeneID:100381808	putative xyloglucan endotransglucosylase/hydrolase protein 8, transcript variant X1
58	AC186493.4_FG002	Sobic.006G139200	many-to-many	LOC100381808	2.784211827	-3.358119756	0.080050889	0.545809688	-4.890556072	0.026682738	0.407097488	-1.415780446	0.597230923	0.888331361	1.028646501	0.965593113	0.992628456	1.290431997	0.697729042	0.921786865	1.305510483	0.684755657	0.917812104	1.826968388	0.364394244	0.790543136	1.269153672	0.71646744	0.927167344	-3.397358835	0.077487405	0.541352908	1.456337602	0.685618187	0.918128312	7	159561032	159561683	652	+	mRNA	GeneID:100381808	putative xyloglucan endotransglucosylase/hydrolase protein 8, transcript variant X1
59	AC186603.6_FG003	Sobic.008G154400	one-to-one	LOC103640554	0.218780094	-1.049129905	0.943377064	0.987894941	1.246906911	0.744275298	0.936035447	1.450203548	0.583982915	0.883818808	1.108576491	0.878715665	0.972727313	-2.012978677	0.309076933	0.760701538	-1.234875844	0.755104946	0.93887259	-2.919228819	0.128053593	0.616422491	-1.36895433	0.643119139	0.903932246	-1.710193085	0.431854465	0.822621379	-1.308167329	0.778767161	0.946382229	1	170450347	170451990	1644	-	mRNA	GeneID:103640554	cytochrome P450 76M5
60	AC186669.3_FG002	Sobic.002G098300	one-to-many	LOC100216838	5.765020291	1.08887737	0.588175898	0.885276691	1.449012676	0.02965133	0.418212256	1.350569753	0.070232279	0.526713069	1.014901294	0.924679485	0.983356416	1.244744217	0.175678893	0.66498911	-1.132074322	0.432828405	0.822976944	-1.085017897	0.603676798	0.890766506	-1.148943694	0.381297827	0.798823689	1.534383885	0.014260549	0.342554674	-1.330740005	0.209266852	0.694325584	3	206708912	206709199	288	+	misc_RNA	GeneID:100216838	myosin-17, transcript variant X8
61	AC187098.4_FG011	Sobic.002G430900	one-to-many	pco116187	3.475326093	1.023786934	0.862946796	0.968607263	-1.045358241	0.744957068	0.936225241	-1.099555731	0.489341496	0.847042005	-1.027406992	0.842646633	0.963734221	-1.060285301	0.668161369	0.912369235	-1.17417921	0.249328646	0.723874312	1.037037607	0.789578659	0.949839864	-1.142856939	0.334615177	0.775260428	1.133760254	0.363441161	0.790105605	1.070224108	0.724984253	0.929895767	7	180399245	180400953	1709	-	mRNA	GeneID:100285941	uncharacterized LOC100285941
62	AC187157.4_FG001	Sobic.003G028000	one-to-one	LOC103634944	-0.221073073	4.285773334	0.093407328	0.570042026	2.257477734	0.331479826	0.773278484	-3.930551766	0.112609276	0.597257377	-2.070369197	0.383847329	0.800072849	-1.820586576	0.471484515	0.839267903	-6.009254364	0.043425755	0.465754051	2.15894801	0.357822536	0.787492192	-2.902503753	0.208969434	0.694176117	14.14615621	0.005384377	0.258201002	1.898478674	0.584444678	0.883984839	8	23393483	23394705	1223	-	mRNA	GeneID:103634944	ethylene-responsive transcription factor TINY
63	AC187157.4_FG002	Sobic.003G028100	one-to-one	LOC100216910	2.724336718	1.031639095	0.831215333	0.960612613	1.089793818	0.558353945	0.874362484	1.147268802	0.354175574	0.785793971	1.086047039	0.57403895	0.880166711	1.015451235	0.916388354	0.981435081	-1.19549837	0.233226458	0.712200335	-1.129811814	0.408959659	0.811900274	-1.298367465	0.089622349	0.563810533	1.252379219	0.138485752	0.628533574	-1.056371189	0.790835545	0.950178636	8	23386820	23387445	626	+	mRNA	GeneID:100216910	Nuclear pore complex protein NUP35
64	AC187157.4_FG005	Sobic.003G028300	one-to-one	LOC103634943	2.612366037	1.08166256	0.903180739	0.978562627	1.292237463	0.691898097	0.92002699	-1.141909331	0.837152359	0.962083072	-1.3642129	0.631626355	0.900367129	-1.835764584	0.353807288	0.785657039	-3.870876289	0.050358632	0.485440193	-1.607627273	0.466031571	0.837207582	-2.83744296	0.121579361	0.608554079	2.280783707	0.213834376	0.698097373	-1.194677075	0.845528294	0.964478014	8	23367376	23368105	730	-	mRNA	GeneID:103634943	homeobox-leucine zipper protein HOX29
65	AC187207.3_FG006	Sobic.006G107332	many-to-many	LOC100217076	4.794995165	-1.163824557	0.208393607	0.693949057	1.18551851	0.161092692	0.651702564	1.244129458	0.078126134	0.542442296	-1.108996773	0.383919845	0.800131912	1.153423996	0.235121968	0.713555994	-1.105744346	0.397214986	0.806492979	-1.078640173	0.521470063	0.86067575	1.002941391	0.980010773	0.995868506	1.095862821	0.439725906	0.826079328	-1.379735554	0.06759993	0.521167172	1	13576358	13576550	193	+	mRNA	GeneID:100217076	putative cyclin-T1 family protein, transcript variant X1
66	AC187207.3_FG006	Sobic.002G034900	many-to-many	LOC100217076	4.794995165	-1.163824557	0.208393607	0.693949057	1.18551851	0.161092692	0.651702564	1.244129458	0.078126134	0.542442296	-1.108996773	0.383919845	0.800131912	1.153423996	0.235121968	0.713555994	-1.105744346	0.397214986	0.806492979	-1.078640173	0.521470063	0.86067575	1.002941391	0.980010773	0.995868506	1.095862821	0.439725906	0.826079328	-1.379735554	0.06759993	0.521167172	1	13576358	13576550	193	+	mRNA	GeneID:100217076	putative cyclin-T1 family protein, transcript variant X1
67	AC188023.3_FG005	Sobic.009G237500	one-to-one	LOC100277162	4.91470363	-1.453641167	0.129802464	0.618459718	-1.131603941	0.603535215	0.890737077	1.107499995	0.667532668	0.912108073	-1.159895943	0.534105321	0.865372315	-1.160212521	0.533363562	0.865109414	1.153148071	0.55010112	0.871376467	-1.284935361	0.299292698	0.755031919	1.337531768	0.231549085	0.711124803	-1.944821909	0.012358453	0.328843501	-1.28458475	0.459212703	0.834471699	6	169464744	169465134	391	+	mRNA	GeneID:100277162	DUF3143 family protein
68	AC190587.3_FG005	Sobic.005G110412	one-to-many	LOC103638912	6.899039196	1.413951594	0.140989397	0.631083666	1.546882969	0.069379403	0.524698348	1.222108437	0.381938461	0.799023655	1.117086559	0.626100034	0.89849996	1.23711884	0.354447693	0.785915306	1.109456347	0.64745953	0.905329042	1.012282382	0.95698124	0.990854065	-1.006877433	0.975838405	0.994904636	1.576651628	0.059268184	0.50444225	-1.094014092	0.779191958	0.946547581	9	117367811	117368119	309	+	mRNA	GeneID:103638912	uncharacterized LOC103638912, transcript variant X1
69	AC190609.3_FG003	Sobic.007G184400	one-to-one	cl45039_-2a	2.536578668	1.499864963	0.084899538	0.555460409	1.782919955	0.019051051	0.370350486	1.253598575	0.319349515	0.766362362	1.054578236	0.81182101	0.955670591	-1.06761005	0.769561345	0.94320241	1.461378941	0.104709794	0.587588089	-1.338354437	0.204179302	0.690717065	1.385747298	0.158077505	0.648478296	-1.040215541	0.859726947	0.967994982	-1.188720318	0.585534538	0.884411278	4	198623903	198624297	395	+	mRNA	GeneID:100285130	uncharacterized LOC100285130
70	AC190609.3_FG004	Sobic.007G184300	one-to-one	LOC100383437	3.632625191	1.17611628	0.407045051	0.811003852	1.122291333	0.553030707	0.872236994	1.101600157	0.618158652	0.895719579	1.154432757	0.461782809	0.835190969	1.117451873	0.567819777	0.87798131	1.049981225	0.800986416	0.952702723	1.014389719	0.941076463	0.987387606	-1.099479428	0.625110904	0.898225452	1.251692229	0.256341147	0.72881401	1.04795987	0.863985692	0.968850881	4	198688079	198688486	408	-	mRNA	GeneID:100383437	Eukaryotic aspartyl protease family protein
71	AC190623.3_FG001	Sobic.003G313000	one-to-one	pco070877	11.09486511	-1.700907095	0.165667236	0.655773518	-1.495318463	0.286823752	0.748116397	1.000297289	0.999359268	0.999996471	-1.13715013	0.728979554	0.931299088	1.080580477	0.83428673	0.961453395	-1.152722014	0.701743875	0.92301735	1.080259327	0.834912189	0.961553791	-1.013693781	0.970689719	0.993741508	-1.365522589	0.405786976	0.810423803	-1.137488192	0.805815382	0.954028488	3	194991262	194991442	181	+	mRNA	GeneID:100283816	uncharacterized LOC100283816
72	AC190628.4_FG007	Sobic.010G091400	many-to-one	LOC103654255	6.72475871	-1.706954288	0.019311346	0.371313218	-1.049623256	0.81495196	0.956629557	1.269612611	0.259047525	0.730163835	-1.280905878	0.242573287	0.718913107	-1.159490637	0.478067438	0.84244034	-1.226776493	0.330996446	0.77295429	-1.472103935	0.077119599	0.540765064	1.044123266	0.834685825	0.961537002	-1.613331789	0.033183595	0.432594149	-1.626254257	0.112016278	0.596459533	4	184731361	184731601	241	-	mRNA	GeneID:103654255	uncharacterized LOC103654255, transcript variant X2
73	AC190628.4_FG007	Sobic.004G236400	many-to-one	LOC103654255	6.72475871	-1.706954288	0.019311346	0.371313218	-1.049623256	0.81495196	0.956629557	1.269612611	0.259047525	0.730163835	-1.280905878	0.242573287	0.718913107	-1.159490637	0.478067438	0.84244034	-1.226776493	0.330996446	0.77295429	-1.472103935	0.077119599	0.540765064	1.044123266	0.834685825	0.961537002	-1.613331789	0.033183595	0.432594149	-1.626254257	0.112016278	0.596459533	4	184731361	184731601	241	-	mRNA	GeneID:103654255	uncharacterized LOC103654255, transcript variant X2
74	AC190636.3_FG005	Sobic.001G006201	one-to-one	LOC103625710	-0.18502089	2.211185464	0.045320703	0.471281491	1.019925325	0.957311946	0.990888964	1.141302014	0.720502797	0.928335228	2.474328623	0.024955287	0.399270506	2.458948458	0.025807429	0.403595815	6.388714	0.000140754	0.052077364	2.154511625	0.051856189	0.488426224	2.581998988	0.019815327	0.374201531	-1.175002662	0.66277857	0.910319278	2.167987607	0.152468355	0.643170606	5	846055	847555	1501	-	mRNA	GeneID:103625710	S-norcoclaurine synthase 1
75	AC190750.2_FG014	Sobic.007G187900	many-to-many	pco108652	2.649828651	1.195254753	0.171042649	0.660931359	1.181826091	0.198023662	0.68539912	1.148871898	0.28064575	0.744006754	1.161926113	0.244929463	0.720945008	1.267811673	0.075292427	0.53698466	1.255911664	0.086345573	0.557796336	1.103527448	0.439143179	0.825802014	1.080887717	0.539689311	0.867862458	1.206580026	0.150919815	0.641625571	1.011362638	0.949439086	0.98919619	2	3005532	3005662	131	+	mRNA	GeneID:100282639	uncharacterized LOC100282639
76	AC190750.2_FG014	Sobic.002G124200	many-to-many	pco108652	2.649828651	1.195254753	0.171042649	0.660931359	1.181826091	0.198023662	0.68539912	1.148871898	0.28064575	0.744006754	1.161926113	0.244929463	0.720945008	1.267811673	0.075292427	0.53698466	1.255911664	0.086345573	0.557796336	1.103527448	0.439143179	0.825802014	1.080887717	0.539689311	0.867862458	1.206580026	0.150919815	0.641625571	1.011362638	0.949439086	0.98919619	2	3005532	3005662	131	+	mRNA	GeneID:100282639	uncharacterized LOC100282639
77	AC190750.2_FG014	Sobic.002G123900	many-to-many	pco108652	2.649828651	1.195254753	0.171042649	0.660931359	1.181826091	0.198023662	0.68539912	1.148871898	0.28064575	0.744006754	1.161926113	0.244929463	0.720945008	1.267811673	0.075292427	0.53698466	1.255911664	0.086345573	0.557796336	1.103527448	0.439143179	0.825802014	1.080887717	0.539689311	0.867862458	1.206580026	0.150919815	0.641625571	1.011362638	0.949439086	0.98919619	2	3005532	3005662	131	+	mRNA	GeneID:100282639	uncharacterized LOC100282639
78	AC190750.2_FG014	Sobic.010G086900	many-to-many	pco108652	2.649828651	1.195254753	0.171042649	0.660931359	1.181826091	0.198023662	0.68539912	1.148871898	0.28064575	0.744006754	1.161926113	0.244929463	0.720945008	1.267811673	0.075292427	0.53698466	1.255911664	0.086345573	0.557796336	1.103527448	0.439143179	0.825802014	1.080887717	0.539689311	0.867862458	1.206580026	0.150919815	0.641625571	1.011362638	0.949439086	0.98919619	2	3005532	3005662	131	+	mRNA	GeneID:100282639	uncharacterized LOC100282639
79	AC190885.4_FG006	Sobic.005G016500	one-to-many	LOC103654295	0.599420824	-1.069152623	0.829537514	0.960170476	-1.257008224	0.465324736	0.836898036	-1.248005287	0.479210234	0.842858265	-1.061495144	0.847598614	0.964999785	-1.182437104	0.591102693	0.886256025	1.306681893	0.394824578	0.805621871	1.05545173	0.862008909	0.968458117	1.387036485	0.30099753	0.756120361	-1.651914738	0.121384837	0.608163208	1.17570513	0.712913806	0.926078406	4	188397828	188398054	227	+	mRNA	GeneID:103654295	protein LURP-one-related 8
80	AC190999.2_FG004	Sobic.002G214700	one-to-one	LOC103647460	2.150159423	-1.552716414	0.035767928	0.442278377	1.037068625	0.850802115	0.96573303	1.079926346	0.691736451	0.919957315	-1.49109565	0.053527801	0.492554674	-1.121115546	0.556839359	0.873802818	-1.623183391	0.022741031	0.389842026	-1.210722215	0.330945685	0.772921038	-1.088584351	0.661814125	0.909880281	-1.072444753	0.718230139	0.927729608	-1.610273478	0.097398101	0.576862029	2	189465860	189467258	1399	-	mRNA	GeneID:103647460	sterile alpha motif (SAM) domain-containing protein
81	AC191048.2_FG006	Sobic.001G055600	one-to-one	LOC100280799	0.684471172	1.195735024	0.336742108	0.776575415	1.21140226	0.303906638	0.757916677	1.018531418	0.920109876	0.982372293	1.005358608	0.976708055	0.995077409	1.447854754	0.058179132	0.501562801	-1.03302103	0.859205981	0.967866264	1.421512118	0.070187353	0.526619999	-1.038556585	0.83638139	0.961879922	1.788418318	0.005818443	0.263819266	-1.013102598	0.959895493	0.991390175	5	4260759	4261886	1128	+	mRNA	GeneID:100280799	prenylated Rab receptor 2
82	AC191097.3_FG007	Sobic.K030000	one-to-one	LOC103654438	1.525647114	-2.301070145	0.263140947	0.733020286	-1.173214526	0.82651392	0.959385389	1.496671275	0.581809965	0.882900402	-1.310466739	0.711099367	0.925520624	-1.65279144	0.493822911	0.849016347	-4.881613428	0.043263186	0.465260077	-2.473685471	0.2257405	0.706791647	-3.725095253	0.086787879	0.558591744	1.283557925	0.732289061	0.932286305	-1.961337925	0.516217359	0.858542089	4	199610286	199611281	996	+	mRNA	GeneID:103654438	probable ascorbate-specific transmembrane electron transporter 1
83	AC191113.2_FG002	Sobic.006G235800	one-to-one	LOC100383251	5.092058171	1.120158232	0.694748922	0.92094885	-1.015227305	0.958205782	0.990990581	1.472669167	0.192890264	0.680464489	1.674741796	0.089607525	0.563785409	1.243974741	0.453543051	0.831772146	1.414244691	0.240924523	0.717906088	-1.183841696	0.560747493	0.875387705	-1.184195215	0.560062647	0.875131469	-1.014924228	0.959030692	0.991164728	1.137215223	0.752954472	0.938225006	2	6313395	6313728	334	-	mRNA	GeneID:100383251	uncharacterized LOC100383251, transcript variant X2
84	AC191246.3_FG006	Sobic.004G176500	one-to-one	LOC100382300	-0.390686249	1.423022482	0.205698634	0.692357641	1.301638457	0.338360891	0.777564362	-1.114195698	0.690577681	0.919530185	-1.019154643	0.944162914	0.988027878	-1.962622933	0.023454702	0.393292775	1.676913932	0.071905761	0.530333165	-1.761470572	0.051120402	0.487260155	1.70903462	0.063113931	0.513292847	-2.312788296	0.00686428	0.276927713	1.093254793	0.816133436	0.956960729	5	177052097	177054376	2280	-	mRNA	GeneID:100382300	uncharacterized LOC100382300, transcript variant X1
85	AC191251.3_FG005	Sobic.001G067000	one-to-one	Rcd1L1	0.789856957	-1.893142932	0.142577459	0.632594189	1.011034541	0.979093136	0.99568956	1.388717474	0.437868018	0.825153534	-1.37827379	0.448254578	0.829536119	-1.241675678	0.606915908	0.892088707	-1.144456646	0.747740048	0.937044938	-1.724336711	0.206123167	0.692525111	1.204304064	0.658206783	0.908597638	-2.053961189	0.101510053	0.582655376	-1.914032896	0.282890282	0.745538438	5	5101319	5101596	278	+	mRNA	GeneID:100284434	cell differentiation protein rcd1, transcript variant X2
86	AC191676.3_FG011	Sobic.001G148800	one-to-one	LOC103626029	-0.452332516	1.123258607	0.741621361	0.935343685	-1.390163665	0.356464053	0.786843843	-1.539217153	0.232186118	0.711501442	1.014485381	0.967397966	0.992997252	-2.307544101	0.029327353	0.416489538	-1.283122161	0.482483124	0.844500494	-1.49916735	0.260592115	0.731235751	-1.301708675	0.458046633	0.834032023	-1.601040247	0.194358903	0.681813141	1.561513301	0.377117435	0.796727966	5	16102053	16104001	1949	+	mRNA	GeneID:103626029	hypothetical protein
87	AC191771.3_FG008	Sobic.010G262900	one-to-one	LOC100191281	2.79499545	1.125242673	0.500347371	0.852112267	1.440188343	0.05013003	0.484605985	1.104344759	0.569895988	0.878721105	-1.158959937	0.401572186	0.808535404	1.252660645	0.207447951	0.693408775	-1.073476411	0.683974898	0.917450561	1.13430216	0.472179857	0.839600653	1.079632421	0.660185658	0.909295122	1.513115683	0.028854086	0.414989312	-1.279891332	0.32346253	0.768898218	5	62511971	62512264	294	-	mRNA	GeneID:100191281	uncharacterized LOC100191281
88	AC192244.3_FG007	Sobic.004G032200	one-to-one	LOC103626591	3.772341729	-1.611970105	0.129686558	0.618443047	-1.210108181	0.531028685	0.864076466	-1.137080132	0.671872725	0.913375448	-1.514690346	0.183366364	0.672554831	-1.656593546	0.110760315	0.594968049	-1.105887237	0.739684354	0.934766383	-1.456883732	0.225376766	0.706483411	1.369660753	0.307119771	0.759742547	-2.414693996	0.009905581	0.30797452	-1.332087602	0.505780034	0.854432121	5	78510193	78510458	266	+	mRNA	GeneID:103626591	phosphopantetheine adenylyltransferase-like
89	AC192362.3_FG003	Sobic.001G216100	one-to-one	LOC100275545	3.732588946	-1.048140181	0.66090852	0.909479918	1.188747214	0.121132348	0.607859077	1.186541267	0.124854706	0.612496142	-1.050088821	0.648488274	0.905449974	1.169190937	0.158001447	0.648406497	-1.279625808	0.033531399	0.433854607	-1.014839604	0.890353264	0.975298476	-1.218588164	0.079965582	0.545753358	1.42741107	0.004226898	0.240882408	-1.24597372	0.160013585	0.650667784	1	233655892	233656057	166	+	mRNA	GeneID:100275545	uncharacterized LOC100275545
90	AC192367.2_FG002	Sobic.007G102300	one-to-one	LOC103653301	2.879207542	-1.226064132	0.525701739	0.862033485	1.166294529	0.6309131	0.900216147	-1.148179471	0.665819418	0.911439247	-1.641841403	0.135262718	0.625282688	-1.555570911	0.179742415	0.669064153	-2.297633345	0.018465399	0.367107022	-1.354815123	0.348520179	0.783018358	-1.399424658	0.30116683	0.75617559	1.204696711	0.561563835	0.875617842	-1.429951889	0.432798496	0.822947667	4	60886057	60886504	448	-	misc_RNA	GeneID:103653301	formin-like protein 6, transcript variant X2
91	AC192451.3_FG001	Sobic.004G118200	one-to-one	pco120447	5.595657302	1.24785056	0.134882747	0.624796764	-1.16766082	0.285690979	0.747156825	-1.219122891	0.177635881	0.666979891	1.195175827	0.222341802	0.704517918	-1.158037143	0.311203591	0.762060769	1.05682497	0.698393782	0.921909217	1.052749386	0.718451263	0.927809697	-1.130911798	0.393300742	0.804853307	1.019616896	0.891409535	0.975499926	1.457066209	0.077031855	0.54061958	5	141200910	141201228	319	-	mRNA	GeneID:100191702	Reticulon-like protein B4
92	AC193324.3_FG002	Sobic.002G098300	one-to-many	LOC103641981	4.157632769	1.352963845	0.29026497	0.750111758	1.397488817	0.243717196	0.720023034	1.198568647	0.521048825	0.860504646	1.160381411	0.597317988	0.888344555	-1.017226577	0.951394992	0.989600687	-1.277761477	0.388001305	0.802561303	-1.219215882	0.48315293	0.844736404	-1.482690666	0.173903528	0.663645905	1.699488708	0.074020167	0.534396391	-1.03290921	0.93488042	0.985737628	10	139138549	139138746	198	+	mRNA	GeneID:103641981	uncharacterized LOC103641981
93	AC193379.3_FG001	Sobic.003G335000	one-to-one	LOC100193805	2.927260586	-1.352608653	0.080944483	0.547780589	1.087064222	0.611896562	0.893949315	1.420509104	0.046185574	0.473601473	-1.035102464	0.83329338	0.96117257	-1.001272883	0.993803088	0.998849294	-1.125661499	0.473901984	0.840514271	-1.422317246	0.045502004	0.471592639	-1.087487991	0.610251009	0.893265853	-1.203141768	0.269272577	0.737030688	-1.470372473	0.111795444	0.596347282	3	188975793	188976112	320	+	ncRNA	GeneID:100193805	uncharacterized LOC100193805, transcript variant X1
94	AC193379.3_FG001	Sobic.003G335000	one-to-one	LOC103651077	1.184343172	3.553335414	0.194100776	0.681627223	1.059752619	0.951150963	0.989575503	-1.190449132	0.854074114	0.966490374	2.816572036	0.28419443	0.746282214	4.899175868	0.109235892	0.59336853	11.91813492	0.01820068	0.366144216	5.832219659	0.078398835	0.542980081	4.231432665	0.142890392	0.63283676	1.460666055	0.690003898	0.919360871	3.352985736	0.373245898	0.794593347	3	189000014	189000228	215	-	mRNA	GeneID:103651077	probable leucine-rich repeat receptor-like protein kinase At5g49770, transcript variant X2
95	AC193632.2_FG002	Sobic.007G006501	one-to-one	LOC103653161	1.980226648	1.916347175	0.10772567	0.591269106	-1.160590055	0.700319445	0.922561415	-1.480402058	0.317988024	0.765769316	1.502357728	0.3008058	0.7560243	1.268532117	0.540376552	0.868097088	2.462451964	0.031816147	0.426644212	1.877937558	0.118149869	0.604295639	1.63905834	0.213040118	0.697476011	-1.012959564	0.973383869	0.994282921	2.224093474	0.157666442	0.648017837	4	41554021	41555220	1200	-	mRNA	GeneID:103653161	protein SUPPRESSOR OF NPR1-1 CONSTITUTIVE 4
96	AC193632.2_FG002	Sobic.007G006501	one-to-one	LOC103653162	0.760603291	-1.42925754	0.196581607	0.683914171	1.385082	0.236596702	0.714695535	1.931346959	0.025247588	0.400472899	-1.025004276	0.926702197	0.9837988	1.198415456	0.503518358	0.853460239	1.290270686	0.349917171	0.783696658	-1.611583821	0.091297252	0.566467931	1.322532971	0.306693684	0.759415288	-1.538806178	0.123887873	0.611520082	-1.979638892	0.087869511	0.560682841	4	41549179	41549226	48	+	ncRNA	GeneID:103653162	uncharacterized LOC103653162, transcript variant X7
97	AC194022.3_FG013	Sobic.003G013600	one-to-one	LOC109945367	0.637289413	-1.149199652	0.781486877	0.947216328	1.12759522	0.810632278	0.955388389	1.415604987	0.491232003	0.847842576	1.092429381	0.859920612	0.968008653	2.181395049	0.134577748	0.624428674	1.548510424	0.388734291	0.802798826	1.5409631	0.393919551	0.805246946	1.417492473	0.489599852	0.847175107	1.225814359	0.685123718	0.917953581	-1.295832034	0.715004497	0.92675929	3	1964457	1965503	1047	-	mRNA	GeneID:109945367	uncharacterized LOC109945367
98	AC194022.3_FG013	Sobic.003G013600	one-to-one	umc1970	6.410832508	1.437539599	0.331805948	0.773395615	1.311471938	0.465155523	0.83675994	1.060088869	0.873973385	0.971571713	1.161991869	0.683951623	0.917449102	2.109657108	0.057276879	0.499593714	1.58436815	0.223015759	0.704988415	1.99007571	0.07698965	0.540445956	1.363493319	0.404970684	0.81005077	1.914148321	0.093337729	0.569910109	1.096126846	0.859985712	0.968027524	3	1958239	1958460	222	+	mRNA	GeneID:100281482	hAT transposon superfamily, transcript variant 1
99	AC194341.4_FG002	Sobic.003G209000	one-to-many	LOC100285174	5.174340939	-1.004381963	0.974392841	0.994534309	-1.264044438	0.101252832	0.582528772	1.015634288	0.909344872	0.979997676	1.278205823	0.087393851	0.559700561	-1.184908682	0.225068374	0.706365636	1.134542353	0.361234763	0.789137827	-1.203433886	0.187586133	0.675830204	-1.126626802	0.387736071	0.802383322	-1.350219884	0.041044226	0.458900735	1.258529608	0.244014475	0.720260736	8	145556532	145556680	149	-	mRNA	GeneID:100285174	hydrogen-transporting ATP synthase, rotational mechanism
100	AC194341.4_FG004	Sobic.003G207300	one-to-one	LOC100279285	0.789734441	-1.214389061	0.314824524	0.76399802	1.197700131	0.349374482	0.783379041	1.060241375	0.75830625	0.939976522	-1.371832841	0.111514976	0.595937798	1.10732003	0.593050091	0.886834566	-1.590456167	0.025612813	0.402828896	1.044403714	0.819095029	0.957653289	-1.159365864	0.4407421	0.82644637	1.450230431	0.06550061	0.517541835	-1.454473938	0.176748271	0.666127992	8	145538120	145539271	1152	+	mRNA	GeneID:100279285	hypothetical protein
101	AC194425.3_FG005	Sobic.003G316000	one-to-one	LOC103651145	-0.280775002	-3.426216294	0.039071313	0.452498367	-3.575856619	0.033600486	0.434258742	-1.883411791	0.262352509	0.732437885	-1.804595892	0.294574587	0.75218717	-2.362512857	0.134836369	0.62476566	-3.001781998	0.061724012	0.509849063	-1.25437935	0.682417511	0.916950529	-1.663409526	0.363899877	0.790390363	-2.696558262	0.08832066	0.561525578	1.043675096	0.956352542	0.990643842	3	194187748	194188089	342	+	mRNA	GeneID:103651145	hypothetical protein
102	AC194824.2_FG005	Sobic.008G060800	one-to-many	LOC103629998	5.184730039	-1.093600798	0.622931342	0.897492818	1.372321349	0.096552172	0.575134378	1.313227314	0.147567571	0.637629029	-1.14281184	0.465522641	0.83698471	-1.027885549	0.8793976	0.97287637	-1.029508526	0.872543131	0.9711509	-1.349847378	0.113525464	0.5984519	1.110055731	0.566721613	0.877472936	-1.091876782	0.629023104	0.899548829	-1.500771723	0.12856598	0.616722895	6	124343039	124343985	947	+	misc_RNA	GeneID:103629998	uncharacterized protein, transcript variant X3
103	AC194914.3_FG002	Sobic.001G289100	one-to-one	LOC100284319	3.052173439	1.599369538	0.022708325	0.389763455	-1.16239504	0.427263306	0.820448556	-1.635637477	0.0178694	0.364698169	1.13662058	0.497988039	0.850924317	-1.369084694	0.109522318	0.593714836	-1.16589452	0.418295567	0.816385445	1.194694152	0.350099423	0.783778894	-1.325179706	0.148004513	0.638068724	1.362002064	0.114994203	0.599908628	1.859099219	0.031550851	0.425567251	1	101897753	101899235	1483	-	mRNA	GeneID:100284319	cyclase/dehydrase family protein
104	AC194937.3_FG004	Sobic.004G081000	one-to-one	LOC100501171	2.779799104	2.046099397	0.17522016	0.664777604	1.273930742	0.636966938	0.90214499	1.207534681	0.71274255	0.926021667	1.939458639	0.207680092	0.693520398	1.918231483	0.214920266	0.698830514	1.200236397	0.721545719	0.928771753	1.588551876	0.371876375	0.793957881	-1.615897204	0.355002954	0.786299566	3.270099365	0.032851184	0.431446985	1.606130797	0.515190417	0.858149966	5	121771284	121772954	1671	+	mRNA	GeneID:100501171	uncharacterized LOC100501171, transcript variant X1
105	AC194965.4_FG001	Sobic.009G050400	one-to-one	LOC103630068	3.630504285	-1.509762096	0.067271428	0.520439419	-1.22579039	0.344326028	0.780742518	1.134330226	0.554384297	0.87281005	-1.08580741	0.698374208	0.92190521	1.77210404	0.015348889	0.349994174	1.336929147	0.184244675	0.673298608	1.562247042	0.049625283	0.483227943	1.451647574	0.094447149	0.571290493	-1.139010411	0.541685247	0.868720741	-1.231664164	0.490487457	0.847607457	6	131353092	131353592	501	-	mRNA	GeneID:103630068	probable ethylene response sensor 2
106	AC194965.4_FG004	Sobic.009G050600	one-to-one	LOC103630069	2.928143393	-1.340035283	0.343365918	0.780217618	-1.347521188	0.334549409	0.775213609	1.144620838	0.657914834	0.908479638	1.15101509	0.644855042	0.904539319	1.245754465	0.473815516	0.840473975	1.078624637	0.803586852	0.953403611	1.08835557	0.780902424	0.947031138	-1.067113665	0.830926803	0.960536251	-1.160256786	0.626318087	0.898586163	1.005586349	0.989661044	0.998025975	6	131421386	131421604	219	-	mRNA	GeneID:103630069	GATA transcription factor 23
107	AC194970.5_FG001	Sobic.002G353300	one-to-many	LOC100502523	6.122380001	-2.57389281	0.042194894	0.462445546	-1.267434591	0.584996663	0.884239004	1.333272201	0.508515689	0.855403666	-1.523161932	0.337616096	0.777180669	-1.582632628	0.296946949	0.753662887	-1.161854499	0.728757155	0.931171936	-2.110080086	0.0995334	0.579968054	1.310974768	0.533330088	0.865109414	-3.506055832	0.010109622	0.310110429	-2.03078946	0.256791441	0.728986954	2	214098230	214098910	681	-	mRNA	GeneID:100502523	putative geranylgeranyl pyrophosphate synthase 1
108	AC194970.5_FG004	Sobic.002G353600	one-to-one	LOC100383434	4.484029676	1.269351007	0.214439027	0.698590173	-1.099349223	0.613875985	0.894414251	-1.228485822	0.280828198	0.744080498	1.135918721	0.498783487	0.851308791	1.02951907	0.876345296	0.972277986	-1.027496709	0.884636052	0.973995409	1.264749581	0.221131037	0.703618219	-1.167152748	0.413761812	0.8142622	1.342754347	0.130195727	0.618695318	1.395460044	0.219733906	0.702437074	2	214205148	214205609	462	+	mRNA	GeneID:100383434	hypothetical protein, transcript variant X3
109	AC194974.3_FG005	Sobic.002G174600	one-to-many	LOC100193302	1.833196345	1.801809599	0.050653232	0.486009649	1.515579613	0.153802865	0.644333922	1.12114614	0.684988987	0.917888222	1.33288404	0.315337151	0.764204604	2.153413682	0.014486138	0.343835467	2.16873364	0.013764654	0.338779476	1.920725233	0.032626385	0.430245696	1.627098513	0.099147811	0.579461195	1.789081597	0.053143417	0.491910049	1.18885843	0.664456775	0.910912333	5	213455419	213456462	1044	-	mRNA	GeneID:100193302	uncharacterized LOC100193302
110	AC195340.3_FG001	Sobic.001G073700	one-to-one	TUBA3	8.257938295	1.026945995	0.859541377	0.967942006	-1.095332097	0.546882569	0.870516029	-1.055299475	0.720642978	0.928362173	1.065903032	0.671833257	0.913369894	1.173552035	0.296003582	0.753056352	1.429364951	0.029196042	0.415876078	1.238448847	0.168697422	0.658362548	1.340989666	0.066097364	0.518550239	-1.186023167	0.266478171	0.735338722	1.12484691	0.581659359	0.882778521	5	5562945	5563137	193	-	mRNA	GeneID:542395	Alpha-tubulin 3
111	AC195340.3_FG002	Sobic.001G073600	one-to-one	LOC100282522	5.68001489	1.071219742	0.495433004	0.849710567	-1.116678438	0.280220053	0.74379652	-1.144548575	0.190844911	0.678932631	1.045135186	0.660260687	0.909319608	-1.039368531	0.700405606	0.92258997	1.003011258	0.97603519	0.994931435	1.101196102	0.343246851	0.780087721	-1.041997463	0.681952349	0.91677623	1.027550551	0.78625217	0.948698474	1.196207988	0.218053878	0.70141865	5	5551025	5551237	213	+	mRNA	GeneID:100282522	NADH-ubiquinone oxidoreductase 23 kDa subunit
112	AC195340.3_FG004	Sobic.001G072600	one-to-one	LOC100382108	3.782093444	-1.409021017	0.258685515	0.729898902	-1.161665848	0.615128369	0.894866279	1.128134241	0.685376127	0.91808219	-1.075165867	0.807236085	0.954548654	1.065639481	0.830482195	0.960435699	-1.383712185	0.283615318	0.745928131	-1.058645312	0.847789571	0.965029133	-1.286975552	0.401110963	0.808383389	1.046498468	0.878312352	0.972660527	-1.212931429	0.646730467	0.905006935	5	5508905	5509582	678	-	mRNA	GeneID:100382108	uncharacterized LOC100382108, transcript variant X2
113	AC195347.4_FG004	Sobic.004G202700	one-to-one	LOC100278330	4.269370244	1.002471345	0.986040827	0.997100182	-1.03804324	0.791523212	0.950332263	-1.01189054	0.933233718	0.985350181	1.028380602	0.842863526	0.963775253	1.061674945	0.672385902	0.913522943	1.151665785	0.325226181	0.769735247	1.074298833	0.613064965	0.894295948	1.119882836	0.427424926	0.820509099	-1.082088867	0.578106121	0.881517788	1.040608603	0.841969487	0.963563918	5	185355925	185357760	1836	+	mRNA	GeneID:100278330	uncharacterized LOC100278330
114	AC195587.4_FG004	Sobic.005G128000	one-to-many	LOC100276046	4.313471219	3.13814127	0.044924003	0.469784288	1.525670476	0.430591771	0.822046676	-2.039453917	0.192195188	0.680019388	1.008550971	0.987183637	0.997237802	1.392876667	0.534674798	0.8656054	-1.305473544	0.616607556	0.895343559	2.840707774	0.064159837	0.514881995	-1.316636611	0.605499804	0.89140134	5.706281979	0.004644363	0.246627972	2.056893229	0.343737327	0.780368636	6	81602719	81602931	213	+	mRNA	GeneID:100276046	uncharacterized LOC100276046
115	AC195785.3_FG004	Sobic.008G192400	one-to-one	LOC103641061	2.95040031	-1.55374404	0.071808242	0.530136747	1.032156717	0.890968009	0.975449014	1.365564114	0.190546077	0.678638015	-1.174391836	0.489846908	0.847276109	-1.180512678	0.476160566	0.841479143	-1.145171155	0.559400955	0.874850998	-1.612065749	0.053226721	0.49214446	1.025516431	0.913091875	0.9805392	-1.601694672	0.056123388	0.497701333	-1.603707347	0.162394922	0.653151277	1	182801669	182802153	485	+	misc_RNA	GeneID:103641061	hypothetical protein, transcript variant X2
116	AC195785.3_FG004	Sobic.008G192400	one-to-one	LOC100279369	0.965675361	1.148334338	0.481285322	0.843837526	1.094861963	0.642815532	0.903932097	-1.095750954	0.639865305	0.903020813	-1.044727132	0.822317251	0.958543186	1.194676436	0.367812207	0.792130047	1.477391541	0.060073437	0.506137765	1.309067844	0.180390857	0.669910929	1.543471027	0.039092137	0.452500913	-1.076903922	0.70423033	0.923695105	1.048839377	0.862563838	0.968546375	1	182805482	182810105	4624	-	mRNA	GeneID:100279369	uncharacterized LOC100279369, transcript variant X1
117	AC195874.2_FG002	Sobic.005G086500	one-to-one	ap17	4.741519442	1.029708197	0.805096478	0.953801191	-1.2822992	0.050340155	0.485400551	-1.201537551	0.136587789	0.626666323	1.098920293	0.431175268	0.822427787	-1.052754127	0.665486734	0.911252562	1.102984842	0.413766247	0.8142622	1.1413278	0.2748879	0.740723329	1.003698674	0.975149096	0.994726034	-1.127670778	0.319237483	0.766259513	1.320393998	0.113006131	0.597743513	2	226306783	226306926	144	-	mRNA	GeneID:100281988	clathrin coat assembly protein AP17
118	AC196156.3_FG003	Sobic.001G134200	one-to-many	LOC103643821	3.656386515	-1.205704376	0.26650473	0.735338722	-1.169384211	0.349531853	0.783538278	1.058976036	0.728414184	0.931097387	1.027075858	0.871178603	0.970725444	1.069010911	0.686154003	0.918273941	1.049500924	0.769557185	0.94320241	1.009476017	0.954329409	0.99010077	1.021833894	0.895677057	0.976669726	-1.183699663	0.314525179	0.763823847	-1.031059223	0.895537509	0.976638455	1	265934282	265934726	445	-	mRNA	GeneID:103643821	F1N21.17
119	AC196290.3_FG007	Sobic.002G098300	one-to-many	LOC100278567	1.538061248	-1.087196856	0.522300568	0.861041104	1.126655888	0.364967502	0.790884774	1.162931259	0.255546161	0.728314809	-1.053283873	0.689849202	0.919356936	1.215258155	0.147809531	0.637959707	-1.317212291	0.047917452	0.478435367	1.044995692	0.734910981	0.933113256	-1.25057672	0.100618621	0.581613884	1.472367188	0.008650962	0.296567056	-1.22489674	0.278891085	0.74325761	10	88741519	88741717	199	+	mRNA	GeneID:100278567	uncharacterized LOC100278567
120	AC196426.3_FG007	Sobic.004G149700	many-to-one	LOC103637341	6.51515446	1.076575449	0.551223384	0.871693739	1.021190703	0.864737853	0.969139867	-1.129507675	0.330453901	0.772650249	-1.071399815	0.577221539	0.88126064	-1.07328092	0.567684149	0.87788039	-1.172868634	0.207805324	0.693642539	1.052387734	0.679052995	0.915852888	-1.094706772	0.46629078	0.837350815	1.176468856	0.199672839	0.686681549	1.054235458	0.761852874	0.941073506	8	143167341	143167510	170	-	mRNA	GeneID:103637341	protein ROOT HAIR DEFECTIVE 3
121	AC196426.3_FG007	Sobic.003G195500	many-to-one	LOC103637341	6.51515446	1.076575449	0.551223384	0.871693739	1.021190703	0.864737853	0.969139867	-1.129507675	0.330453901	0.772650249	-1.071399815	0.577221539	0.88126064	-1.07328092	0.567684149	0.87788039	-1.172868634	0.207805324	0.693642539	1.052387734	0.679052995	0.915852888	-1.094706772	0.46629078	0.837350815	1.176468856	0.199672839	0.686681549	1.054235458	0.761852874	0.941073506	8	143167341	143167510	170	-	mRNA	GeneID:103637341	protein ROOT HAIR DEFECTIVE 3
122	AC196465.3_FG002	Sobic.003G251900	one-to-one	emp16	1.449813091	-1.160970235	0.520555029	0.860227757	-1.027699423	0.905708923	0.978972014	1.003936971	0.986405762	0.997170308	-1.125248714	0.610503731	0.893362897	-1.289563047	0.280151864	0.743790177	-1.569885941	0.065857734	0.518271234	-1.294640019	0.273088777	0.739337683	-1.395145733	0.163194188	0.653912694	1.048586918	0.837119551	0.962068908	-1.129678785	0.709178427	0.924871396	8	154455165	154456800	1636	-	mRNA	GeneID:100275629	EMP16, transcript variant X1
123	AC196475.3_FG004	Sobic.007G047300	one-to-one	comt	7.559416597	1.01180659	0.962712277	0.991996828	-1.076916497	0.768220134	0.943019049	1.014718201	0.953593953	0.990005454	1.105668619	0.689909834	0.919360871	-1.677020521	0.054191222	0.493722866	1.290776429	0.317937653	0.765725743	-1.701703245	0.04850605	0.479943343	1.167417078	0.540233013	0.868063678	-2.139399546	0.007858886	0.288524488	1.089631209	0.809154219	0.955043543	4	33819555	33820095	541	-	mRNA	GeneID:100125646	catechol-O-methyltransferase
124	AC196475.3_FG005	Sobic.007G047700	one-to-one	pco115996	6.032692061	1.405617024	0.08260511	0.55143001	1.155427057	0.441540563	0.826645968	-1.190565056	0.355064554	0.786316128	1.021812811	0.907540625	0.979402631	-1.027309472	0.884712944	0.974006762	-1.209545413	0.314493759	0.763800861	1.158915681	0.432271532	0.822783349	-1.235928999	0.264742373	0.734085837	1.654961499	0.014992609	0.347554341	1.216534627	0.459954072	0.834607731	4	33810538	33810910	373	+	mRNA	GeneID:100279888	uncharacterized LOC100279888, transcript variant X2
125	AC196489.3_FG002	Sobic.004G271400	many-to-many	IDP2468	5.40146603	1.164219186	0.417098208	0.815709021	1.123608051	0.531993141	0.864540756	1.065756679	0.731468256	0.932043214	1.104276862	0.594090531	0.887070766	-1.256013756	0.230323587	0.710229361	1.695336767	0.011322108	0.320416901	-1.338605049	0.130715587	0.619205976	1.535246119	0.033101858	0.432038294	-1.829008082	0.004892385	0.250680221	1.036143506	0.89219508	0.975619962	2	65740395	65740976	582	-	mRNA	GeneID:100282351	60S ribosomal protein L12
126	AC196489.3_FG002	Sobic.006G057200	many-to-many	IDP2468	5.40146603	1.164219186	0.417098208	0.815709021	1.123608051	0.531993141	0.864540756	1.065756679	0.731468256	0.932043214	1.104276862	0.594090531	0.887070766	-1.256013756	0.230323587	0.710229361	1.695336767	0.011322108	0.320416901	-1.338605049	0.130715587	0.619205976	1.535246119	0.033101858	0.432038294	-1.829008082	0.004892385	0.250680221	1.036143506	0.89219508	0.975619962	2	65740395	65740976	582	-	mRNA	GeneID:100282351	60S ribosomal protein L12
127	AC196489.3_FG002	Sobic.006G201500	many-to-many	IDP2468	5.40146603	1.164219186	0.417098208	0.815709021	1.123608051	0.531993141	0.864540756	1.065756679	0.731468256	0.932043214	1.104276862	0.594090531	0.887070766	-1.256013756	0.230323587	0.710229361	1.695336767	0.011322108	0.320416901	-1.338605049	0.130715587	0.619205976	1.535246119	0.033101858	0.432038294	-1.829008082	0.004892385	0.250680221	1.036143506	0.89219508	0.975619962	2	65740395	65740976	582	-	mRNA	GeneID:100282351	60S ribosomal protein L12
128	AC196708.3_FG006	Sobic.004G038700	one-to-one	LOC103654922	-0.228128975	-1.081481726	0.82107877	0.958247839	1.23633047	0.542507939	0.869024086	1.803403369	0.104216204	0.58717306	1.348773791	0.393413442	0.804938351	1.365572342	0.374649695	0.795308196	1.360472153	0.380256535	0.798156548	-1.320620896	0.426815637	0.820260063	1.008673331	0.980090227	0.995868506	-1.077442569	0.829476781	0.960162294	-1.337068811	0.555260393	0.873082644	4	242955351	242956841	1491	+	mRNA	GeneID:103654922	SAUR-like auxin-responsive protein family
129	AC196961.2_FG003	Sobic.003G057100	many-to-many	LOC103633162	0.029421591	1.45008398	0.641128277	0.903471028	-3.184461633	0.159303284	0.649731394	-1.355713806	0.702312426	0.923169046	3.406129509	0.138006998	0.62794799	5.16039717	0.053484457	0.492554674	6.395218783	0.031733022	0.426591974	6.996021685	0.025384646	0.401299962	1.877561838	0.432706203	0.822898861	1.170094335	0.84331434	0.963911606	4.617736799	0.186773381	0.675257378	7	153335786	153336603	818	+	mRNA	GeneID:103633162	histone H4
130	AC196961.2_FG003	Sobic.009G167500	many-to-many	LOC103633162	0.029421591	1.45008398	0.641128277	0.903471028	-3.184461633	0.159303284	0.649731394	-1.355713806	0.702312426	0.923169046	3.406129509	0.138006998	0.62794799	5.16039717	0.053484457	0.492554674	6.395218783	0.031733022	0.426591974	6.996021685	0.025384646	0.401299962	1.877561838	0.432706203	0.822898861	1.170094335	0.84331434	0.963911606	4.617736799	0.186773381	0.675257378	7	153335786	153336603	818	+	mRNA	GeneID:103633162	histone H4
131	AC196961.2_FG003	Sobic.001G529400	many-to-many	LOC103633162	0.029421591	1.45008398	0.641128277	0.903471028	-3.184461633	0.159303284	0.649731394	-1.355713806	0.702312426	0.923169046	3.406129509	0.138006998	0.62794799	5.16039717	0.053484457	0.492554674	6.395218783	0.031733022	0.426591974	6.996021685	0.025384646	0.401299962	1.877561838	0.432706203	0.822898861	1.170094335	0.84331434	0.963911606	4.617736799	0.186773381	0.675257378	7	153335786	153336603	818	+	mRNA	GeneID:103633162	histone H4
132	AC196961.2_FG003	Sobic.002G210500	many-to-many	LOC103633162	0.029421591	1.45008398	0.641128277	0.903471028	-3.184461633	0.159303284	0.649731394	-1.355713806	0.702312426	0.923169046	3.406129509	0.138006998	0.62794799	5.16039717	0.053484457	0.492554674	6.395218783	0.031733022	0.426591974	6.996021685	0.025384646	0.401299962	1.877561838	0.432706203	0.822898861	1.170094335	0.84331434	0.963911606	4.617736799	0.186773381	0.675257378	7	153335786	153336603	818	+	mRNA	GeneID:103633162	histone H4
133	AC196961.2_FG003	Sobic.001G313200	many-to-many	LOC103633162	0.029421591	1.45008398	0.641128277	0.903471028	-3.184461633	0.159303284	0.649731394	-1.355713806	0.702312426	0.923169046	3.406129509	0.138006998	0.62794799	5.16039717	0.053484457	0.492554674	6.395218783	0.031733022	0.426591974	6.996021685	0.025384646	0.401299962	1.877561838	0.432706203	0.822898861	1.170094335	0.84331434	0.963911606	4.617736799	0.186773381	0.675257378	7	153335786	153336603	818	+	mRNA	GeneID:103633162	histone H4
134	AC196961.2_FG003	Sobic.003G056600	many-to-many	LOC103633162	0.029421591	1.45008398	0.641128277	0.903471028	-3.184461633	0.159303284	0.649731394	-1.355713806	0.702312426	0.923169046	3.406129509	0.138006998	0.62794799	5.16039717	0.053484457	0.492554674	6.395218783	0.031733022	0.426591974	6.996021685	0.025384646	0.401299962	1.877561838	0.432706203	0.822898861	1.170094335	0.84331434	0.963911606	4.617736799	0.186773381	0.675257378	7	153335786	153336603	818	+	mRNA	GeneID:103633162	histone H4
135	AC196961.2_FG003	Sobic.004G279601	many-to-many	LOC103633162	0.029421591	1.45008398	0.641128277	0.903471028	-3.184461633	0.159303284	0.649731394	-1.355713806	0.702312426	0.923169046	3.406129509	0.138006998	0.62794799	5.16039717	0.053484457	0.492554674	6.395218783	0.031733022	0.426591974	6.996021685	0.025384646	0.401299962	1.877561838	0.432706203	0.822898861	1.170094335	0.84331434	0.963911606	4.617736799	0.186773381	0.675257378	7	153335786	153336603	818	+	mRNA	GeneID:103633162	histone H4
136	AC196961.2_FG003	Sobic.003G347900	many-to-many	LOC103633162	0.029421591	1.45008398	0.641128277	0.903471028	-3.184461633	0.159303284	0.649731394	-1.355713806	0.702312426	0.923169046	3.406129509	0.138006998	0.62794799	5.16039717	0.053484457	0.492554674	6.395218783	0.031733022	0.426591974	6.996021685	0.025384646	0.401299962	1.877561838	0.432706203	0.822898861	1.170094335	0.84331434	0.963911606	4.617736799	0.186773381	0.675257378	7	153335786	153336603	818	+	mRNA	GeneID:103633162	histone H4
137	AC196961.2_FG003	Sobic.006G191800	many-to-many	LOC103633162	0.029421591	1.45008398	0.641128277	0.903471028	-3.184461633	0.159303284	0.649731394	-1.355713806	0.702312426	0.923169046	3.406129509	0.138006998	0.62794799	5.16039717	0.053484457	0.492554674	6.395218783	0.031733022	0.426591974	6.996021685	0.025384646	0.401299962	1.877561838	0.432706203	0.822898861	1.170094335	0.84331434	0.963911606	4.617736799	0.186773381	0.675257378	7	153335786	153336603	818	+	mRNA	GeneID:103633162	histone H4
138	AC197047.3_FG001	Sobic.007G123800	one-to-many	LOC100277785	2.907762924	-1.704372603	0.150739295	0.641452772	1.091260116	0.807227091	0.954548654	1.071128378	0.847697175	0.965006354	-1.736406095	0.137959958	0.627943832	1.018998921	0.95802089	0.990989211	-1.772326515	0.124985002	0.61257113	-1.051157519	0.889058745	0.975010446	-1.020686647	0.954333983	0.99010077	1.059626753	0.87137459	0.970775415	-1.859913844	0.231635269	0.711124803	4	78792017	78792681	665	-	mRNA	GeneID:100277785	hypothetical protein
139	AC197118.3_FG005	Sobic.003G019100	one-to-one	LOC100283771	4.383288169	-1.077744198	0.448765767	0.829773779	-1.071198761	0.485840771	0.845718542	1.028418203	0.774876227	0.945005555	1.022172335	0.822793647	0.958676139	-1.151032131	0.164917833	0.65513549	1.003739473	0.969568225	0.993484704	-1.183742395	0.10055112	0.58153526	-1.01836419	0.852532537	0.966094182	-1.245157085	0.038224707	0.449703509	-1.006110386	0.964882862	0.992454944	5	81111512	81113279	1768	-	mRNA	GeneID:100283771	antigenic determinant of rec-A protein
140	AC197143.3_FG007	Sobic.009G258700	one-to-many	gpm696	4.797735502	-1.293557403	0.049077899	0.481632858	1.052943352	0.673132623	0.91381809	1.235884358	0.098210965	0.578138081	-1.10207938	0.430387166	0.821941304	1.027808951	0.822133409	0.958505777	-1.057188914	0.649450876	0.905714156	-1.202445607	0.145473998	0.635433291	1.042462105	0.733537278	0.932653234	-1.190476179	0.166982957	0.656670367	-1.362042667	0.088956477	0.562568449	6	172597222	172597388	167	+	mRNA	GeneID:100282591	Notchless-like protein isoform 1, transcript variant X1
141	AC197246.3_FG001	Sobic.007G197600	one-to-one	LOC100286011	2.899236023	-1.011223946	0.976932118	0.995164626	-1.281723413	0.523232779	0.861295184	-1.174557229	0.677746652	0.915522127	1.079127574	0.843708541	0.964028166	1.239228005	0.580497396	0.882274465	1.560704494	0.259631384	0.730640653	1.455544213	0.338712673	0.777753451	1.446265049	0.346746576	0.781697772	-1.273552364	0.533844189	0.865289145	1.267497094	0.665164308	0.911130062	1	194370711	194371357	647	-	mRNA	GeneID:100286011	ras-related protein ARA-4
142	AC197246.3_FG003	Sobic.007G197800	one-to-many	cl1797_4	3.401167497	1.38960809	0.045479401	0.471592639	1.136076292	0.409890869	0.812283406	-1.13341741	0.418342276	0.816385445	1.079182657	0.619857643	0.896461976	-1.189978785	0.266011939	0.735116267	1.217325293	0.211223768	0.695900359	-1.049903393	0.750619622	0.937636007	1.128006723	0.435951436	0.824079797	-1.042445912	0.786058724	0.948646859	1.223164413	0.358936194	0.788039897	1	194267120	194267244	125	+	mRNA	GeneID:100194289	uncharacterized LOC100194289
143	AC197555.3_FG008	Sobic.003G182400	one-to-one	LOC100284806	3.579151306	1.022628106	0.871259813	0.970732849	-1.21534538	0.171774422	0.661810175	-1.164679597	0.279377565	0.743557741	1.067114378	0.639180996	0.902765365	-1.097494432	0.503664273	0.853540342	-1.059359298	0.677012501	0.915334613	1.061216862	0.667837863	0.91220291	-1.130457539	0.380807362	0.798520297	-1.013074346	0.925024125	0.983397645	1.242846344	0.275518231	0.741108022	3	231409368	231410620	1253	+	mRNA	GeneID:100284806	DNA-damage-repair/toleration protein DRT102
144	AC197578.4_FG001	Sobic.003G311600	one-to-one	LOC100280148	1.789808684	1.172242297	0.489407447	0.847087189	1.01257618	0.956278704	0.990614037	1.011719638	0.959236252	0.99118849	1.171250693	0.491684591	0.848094477	1.271096695	0.301855574	0.756548315	1.006937388	0.975805207	0.994896283	1.256372465	0.325095696	0.769658302	-1.163181253	0.510521383	0.856121877	1.479767588	0.101444339	0.582528772	1.157683067	0.650873422	0.906236969	3	195742857	195743093	237	-	misc_RNA	GeneID:100280148	Glycosyl hydrolase family protein, transcript variant X4
145	AC197699.3_FG002	Sobic.010G050300	one-to-one	cl27880_1	3.378173669	1.196055092	0.26182895	0.73206547	-1.141785051	0.401264202	0.808433741	-1.026057852	0.869081447	0.970142406	1.330955971	0.082641098	0.551475503	1.304866906	0.103882238	0.586600811	1.175820555	0.308119505	0.760016919	1.338868934	0.077084064	0.540671199	-1.131938003	0.432008579	0.822677428	1.327322184	0.085323046	0.556089924	1.365637824	0.171946574	0.661950432	9	16749290	16749858	569	-	misc_RNA	GeneID:100284095	2-oxoglutarate (2OG) and Fe(II)-dependent oxygenase superfamily protein, transcript variant X5
146	AC197699.3_FG003	Sobic.010G050200	one-to-one	cl27880_1	3.378173669	1.196055092	0.26182895	0.73206547	-1.141785051	0.401264202	0.808433741	-1.026057852	0.869081447	0.970142406	1.330955971	0.082641098	0.551475503	1.304866906	0.103882238	0.586600811	1.175820555	0.308119505	0.760016919	1.338868934	0.077084064	0.540671199	-1.131938003	0.432008579	0.822677428	1.327322184	0.085323046	0.556089924	1.365637824	0.171946574	0.661950432	9	16749290	16749858	569	-	misc_RNA	GeneID:100284095	2-oxoglutarate (2OG) and Fe(II)-dependent oxygenase superfamily protein, transcript variant X5
147	AC197705.4_FG003	Sobic.009G168800	one-to-one	LOC100279044	4.543421631	15.20143497	0.135093536	0.624979459	-1.488123796	0.82040498	0.958091575	-19.11887497	0.107474318	0.591046408	1.183208591	0.923401822	0.982984104	1.46737797	0.826634264	0.959419358	-1.396907684	0.84856484	0.965144646	28.05461594	0.07224544	0.530901687	-1.652833172	0.774250856	0.944755888	31.15977313	0.064617546	0.515975928	22.62161711	0.219790269	0.702467722	8	121034440	121034981	542	-	mRNA	GeneID:100279044	PEBP (phosphatidylethanolamine-binding protein) family protein, transcript variant X1
148	AC197705.4_FG006	Sobic.009G169100	one-to-one	LOC103635788	4.192814618	1.212707264	0.125870886	0.613796292	1.211338508	0.12792702	0.616284011	1.021204818	0.862164529	0.968501598	1.022358732	0.854834996	0.966566531	1.077617208	0.538754189	0.867477285	-1.049513021	0.68993289	0.919360871	1.055241015	0.657345091	0.908350911	-1.072978801	0.562144241	0.875880398	1.371539526	0.018217779	0.36615561	1.001129954	0.994725297	0.999067922	8	121139509	121141916	2408	+	mRNA	GeneID:103635788	Putative RING zinc finger domain superfamily protein
149	AC197705.4_FG007	Sobic.009G169200	one-to-one	TIDP3511	4.312766018	1.08545297	0.549384818	0.871105774	1.286666446	0.079768078	0.545401772	1.225182197	0.150485743	0.641248005	1.033583847	0.808418019	0.954866139	1.09590197	0.504395731	0.853751093	1.108428982	0.453916595	0.83198932	-1.117966963	0.418023668	0.816292993	1.07241322	0.609124253	0.892867093	1.073185624	0.605476997	0.891390905	-1.185372818	0.383382749	0.799774376	8	121147831	121148426	596	-	misc_RNA	GeneID:100274105	Outer membrane OMP85 family protein, transcript variant X1
150	AC197705.4_FG011	Sobic.009G168600	one-to-one	LOC103635785	6.637028728	-1.698184099	0.147558341	0.637629029	1.024790245	0.944561362	0.98807868	1.106922864	0.773296525	0.944593076	-1.572180461	0.211491519	0.696043775	-1.728921661	0.135273458	0.625292898	-2.661237076	0.013074889	0.334131517	-1.913782917	0.081056686	0.547994233	-1.692704586	0.149869217	0.640533835	-1.103256564	0.780487363	0.946867763	-1.740282498	0.276056762	0.741380642	8	121006808	121007696	889	+	mRNA	GeneID:103635785	UTP--glucose-1-phosphate uridylyltransferase 3 chloroplastic
151	AC197717.3_FG002	Sobic.001G456400	one-to-one	pco114261a	1.389984499	-1.334549166	0.17390316	0.663645905	-1.364008079	0.145532891	0.635466099	-1.18297585	0.418534498	0.816471292	-1.157426747	0.480299088	0.843376149	-1.186363741	0.410843005	0.812829168	-1.536617529	0.050888054	0.486619857	-1.002863872	0.988886147	0.997735391	-1.327615361	0.18131043	0.670762247	-1.030354471	0.884238301	0.973899563	1.022074056	0.940060617	0.987091498	9	149821191	149821424	234	+	mRNA	GeneID:100192929	Ninja-family protein 1, transcript variant 3
152	AC197758.3_FG004	Sobic.005G011200	one-to-one	LOC100285577	-1.393190583	2.761324027	0.146934829	0.636993725	-2.135354867	0.270905574	0.737937062	-1.817175624	0.382206227	0.79912451	3.244819391	0.096741866	0.575589489	1.556406323	0.514945058	0.858118988	10.0650798	0.003491064	0.227183265	2.828263631	0.13830404	0.628227194	3.101892151	0.108968355	0.592880687	-2.341945931	0.219296435	0.702020933	5.896406701	0.078508463	0.543187698	4	187360390	187360696	307	+	mRNA	GeneID:100285577	peroxidase 52
153	AC198169.4_FG004	Sobic.004G225600	one-to-one	cl9072_1(438)	6.327665275	-1.309896315	0.118137232	0.604271886	1.058451631	0.731658203	0.932081929	1.100570663	0.56443224	0.876586038	-1.259766353	0.176437908	0.665800742	-1.19906396	0.282073063	0.74501314	-1.16263733	0.368912583	0.79259095	-1.319654618	0.109165764	0.593200666	1.083541979	0.628849787	0.899482011	-1.350936722	0.084647124	0.555118812	-1.386461891	0.176219364	0.665483553	5	193469647	193469691	45	+	mRNA	GeneID:100191447	uncharacterized LOC100191447
154	AC198206.5_FG001	Sobic.004G128800	one-to-one	LOC100501771	-0.033963998	1.138663019	0.730578558	0.931758486	-1.194611177	0.637861671	0.902405133	-1.002697382	0.99428838	0.998929855	1.3566003	0.422990805	0.818640076	1.339164313	0.442501714	0.827040009	1.73385546	0.158221062	0.648627718	1.342776551	0.438392433	0.825512941	1.27808866	0.51750319	0.859155166	-1.137061112	0.733376023	0.932557974	1.360259569	0.565452047	0.877010306	5	131802737	131803076	340	-	mRNA	GeneID:100501771	L-gulonolactone oxidase 3
155	AC198353.5_FG001	Sobic.002G238200	many-to-one	LOC103647520	5.939538617	1.785338325	0.06147495	0.509099242	1.556085255	0.143563729	0.633631727	1.041367356	0.889214251	0.975027709	1.194788682	0.543323546	0.869325358	2.3534491	0.009389559	0.303948106	2.926276018	0.002021192	0.186225522	2.259960508	0.012472255	0.329859665	2.449199646	0.007092531	0.279751548	1.43585323	0.225767299	0.706792016	1.147326805	0.738816571	0.934495167	2	194455563	194456017	455	+	mRNA	GeneID:103647520	serine carboxypeptidase-like 28
156	AC198353.5_FG001	Sobic.002G238100	many-to-one	LOC103647520	5.939538617	1.785338325	0.06147495	0.509099242	1.556085255	0.143563729	0.633631727	1.041367356	0.889214251	0.975027709	1.194788682	0.543323546	0.869325358	2.3534491	0.009389559	0.303948106	2.926276018	0.002021192	0.186225522	2.259960508	0.012472255	0.329859665	2.449199646	0.007092531	0.279751548	1.43585323	0.225767299	0.706792016	1.147326805	0.738816571	0.934495167	2	194455563	194456017	455	+	mRNA	GeneID:103647520	serine carboxypeptidase-like 28
157	AC198353.5_FG004	Sobic.002G237800	one-to-one	LOC100280262	6.187203717	-1.403845908	0.07028498	0.526889767	-1.002766053	0.987521069	0.997374874	1.149457046	0.435280667	0.823884657	-1.2179433	0.274483967	0.740473507	-1.185306833	0.343489111	0.780286509	-1.463072914	0.045169269	0.470790517	-1.36245929	0.095772865	0.57381992	-1.20126521	0.30809841	0.760016919	-1.137324142	0.470367564	0.838930433	-1.399973507	0.191395374	0.679151635	2	194431036	194431695	660	+	mRNA	GeneID:100280262	hypothetical protein, transcript variant X2
158	AC198403.3_FG001	Sobic.005G087600	one-to-one	LOC100285530	0.453525388	-1.069630104	0.930506075	0.984695657	-6.603787509	0.025566102	0.402457638	-1.625663895	0.531807158	0.864447693	3.797770465	0.099670743	0.58015733	10.851838	0.006947202	0.277536355	16.52933644	0.002268742	0.19475008	17.64144124	0.001909086	0.182724506	4.352379005	0.072276327	0.53095115	-1.629242516	0.529977768	0.863589438	6.173898328	0.111118483	0.595442509	4	11781547	11782721	1175	-	mRNA	GeneID:100285530	CBF-like protein
159	AC198518.3_FG003	Sobic.008G093200	one-to-one	LOC100276166	3.858347673	-1.168278326	0.1666263	0.656513735	-1.147302018	0.218377256	0.701498764	-1.050208278	0.653232902	0.907049718	-1.069409406	0.539530384	0.867771862	-1.011247585	0.918021638	0.98189873	-1.037508606	0.735193691	0.933174752	1.038527353	0.72843979	0.931104808	1.030747503	0.780740588	0.946996153	-1.138707312	0.243316236	0.719635121	-1.018283161	0.906156808	0.979033677	3	93317331	93317875	545	+	mRNA	GeneID:100276166	uncharacterized LOC100276166
160	AC198725.4_FG004	Sobic.003G227000	one-to-one	LOC100280543	-0.340559192	1.610128908	0.360323494	0.788623298	-1.711214941	0.304125038	0.758014565	-2.242202597	0.130874462	0.619301931	1.228825909	0.688754305	0.919119185	-1.143541853	0.79397187	0.950966936	1.003057867	0.995251097	0.999134302	1.960752544	0.202361042	0.688978521	-1.225079778	0.693105494	0.92044007	1.403726811	0.511792753	0.856726895	2.755276645	0.17639664	0.665800742	3	220883344	220884886	1543	+	mRNA	GeneID:100280543	ovate protein
161	AC198725.4_FG009	Sobic.003G227300	one-to-one	WRKY64	-0.085901338	3.795541968	0.02982305	0.418822581	-1.011860501	0.983299664	0.996434649	-2.879360581	0.0761278	0.539042612	1.333823565	0.610730888	0.893471951	-1.364561174	0.583088359	0.883463669	5.557154332	0.007612438	0.285480746	2.110100036	0.19813689	0.685415618	4.166333896	0.021474566	0.383141909	-1.997890447	0.2311077	0.710769789	3.840558996	0.10699431	0.590663451	3	220826728	220827328	601	-	mRNA	GeneID:100281232	WRKY11 - superfamily of TFs having WRKY and zinc finger domains
162	AC198871.3_FG002	Sobic.002G098300	one-to-many	LOC103643177	5.685463351	-2.015392658	0.006321711	0.269674254	-1.086713164	0.710532505	0.925331446	1.316932935	0.230013677	0.709872009	-1.408254298	0.140745805	0.630982573	-1.319555204	0.226830838	0.707605643	-1.448936965	0.112839383	0.597420598	-1.737765707	0.024256642	0.396468673	-1.028888722	0.898638751	0.977328933	-1.835429652	0.014846068	0.346398077	-1.854576466	0.066065958	0.518550239	1	204986586	204987233	648	-	misc_RNA	GeneID:103643177	ribonuclease E/G-like protein, chloroplastic, transcript variant X2
163	AC198923.4_FG002	Sobic.003G419700	one-to-one	LOC100275390	-0.017893866	-3.601639803	0.086673097	0.558530802	-2.203837009	0.275446263	0.741083479	-1.801613664	0.412180928	0.813529675	-2.944302801	0.142976136	0.632956803	-4.322029055	0.053752044	0.492983692	1.540296856	0.545133982	0.869902658	-2.398976619	0.22930898	0.709300049	4.535100349	0.047229134	0.476185784	-23.97686447	0.000412553	0.089984238	-1.634258699	0.625825338	0.898450111	8	164252786	164253751	966	-	mRNA	GeneID:100275390	uncharacterized LOC100275390
164	AC198937.4_FG003	Sobic.007G141500	one-to-one	LOC103653478	0.159683609	-3.705616756	0.023478596	0.393342005	-2.576244909	0.088025818	0.560971388	1.046782794	0.930782679	0.984720297	-1.374095064	0.548533857	0.870927558	-1.454034686	0.48082043	0.843599908	-1.144606475	0.797704487	0.951777943	-1.522058491	0.429932429	0.821796452	1.200495623	0.728997803	0.931302239	-4.707377961	0.009368433	0.303677514	-1.43837907	0.626726517	0.898715208	4	86686748	86687129	382	-	mRNA	GeneID:103653478	chorismate mutase 2
165	AC199067.2_FG004	Sobic.003G365400	one-to-one	LOC100276582	1.168844004	-1.151705853	0.429339823	0.821474317	-1.122286246	0.517048167	0.858993061	-1.114886359	0.541031508	0.868486663	-1.144111986	0.450812389	0.83049934	-1.051388185	0.777074792	0.945714071	-1.223279921	0.264763692	0.734085837	1.060394606	0.740529007	0.935021569	-1.069195967	0.705720723	0.92418627	1.010232139	0.954069412	0.990059187	-1.026213996	0.917559015	0.981776359	3	179083285	179084261	977	-	mRNA	GeneID:100276582	senescence regulator
166	AC199068.2_FG017	Sobic.002G004500	one-to-one	LOC100272760	3.323782664	1.308882546	0.57436219	0.880310375	1.050174214	0.918197501	0.981940466	-1.143092381	0.779303331	0.946547581	1.090330085	0.856089281	0.966823954	1.215776735	0.682721453	0.917103605	1.12861129	0.799822412	0.952327472	1.389745124	0.49344603	0.848825063	1.035109739	0.942283822	0.987656191	1.409970787	0.474995324	0.841008496	1.246348013	0.74433218	0.936063421	2	243377419	243378411	993	-	mRNA	GeneID:100272760	putative disease resistance protein
167	AC199487.4_FG003	Sobic.004G194200	one-to-many	LOC109943457	2.113052896	-1.097944087	0.535596653	0.866105953	1.034914775	0.818964695	0.957601763	1.343735024	0.063857555	0.514336803	1.18257536	0.273248529	0.739406367	1.28595953	0.108973045	0.592882761	1.145883474	0.370214853	0.793240111	-1.044927926	0.76958481	0.94320241	-1.032020609	0.833487388	0.961220559	1.022131144	0.88386964	0.97384034	-1.136278558	0.549043489	0.871081926	1	167510527	167516395	5869	+	misc_RNA	GeneID:109943457	uncharacterized LOC109943457, transcript variant X5
168	AC199526.5_FG002	Sobic.003G151600	one-to-one	LOC100194360	8.324118999	-1.146971834	0.521240906	0.860578244	-1.190638686	0.416453647	0.81544135	1.073674586	0.73814811	0.934263556	1.114550908	0.610969328	0.893545482	1.060726846	0.781456418	0.947210096	1.589605861	0.042693888	0.463676416	-1.012206479	0.954412033	0.990114628	1.426229928	0.110114736	0.594294614	-1.71885265	0.020677984	0.379470409	1.038071426	0.90094777	0.977881943	3	58921943	58921980	38	-	mRNA	GeneID:100194360	S-adenosylmethionine synthase 1
169	AC199526.5_FG003	Sobic.003G151500	one-to-one	caf2	5.597055453	-2.218421602	0.045247096	0.471014011	-1.134133885	0.734199609	0.932836551	1.41017521	0.360032712	0.788492795	-1.387096525	0.382905078	0.799514393	-1.07815562	0.838926787	0.962556093	-1.423154484	0.347750853	0.782360094	-1.520388328	0.267904032	0.736131803	-1.025995277	0.944699079	0.988089971	-1.680635339	0.17456799	0.664011717	-1.956049133	0.212351055	0.696960286	3	58880502	58881343	842	+	mRNA	GeneID:542682	crs2 associated factor 2
170	AC199541.4_FG007	Sobic.001G325400	one-to-one	LOC100383146	1.56305481	1.797908653	0.092720206	0.568715265	-1.131963188	0.709199169	0.924871396	-1.381159698	0.338002794	0.777339938	1.473519981	0.253372682	0.726838975	1.739122457	0.110880125	0.595216121	1.351015494	0.371035211	0.793533486	2.402005847	0.017236927	0.362003415	-1.090675856	0.79372865	0.950883785	2.314394859	0.021582648	0.384050184	2.035166411	0.14469543	0.634795206	1	79903531	79905145	1615	-	mRNA	GeneID:100383146	uncharacterized LOC100383146
171	AC199632.4_FG007	Sobic.002G034900	many-to-many	LOC103637423	4.509306352	1.088482404	0.542973384	0.869199855	1.622478133	0.003019338	0.217707118	1.605928837	0.003515063	0.227621143	1.077379871	0.592264361	0.886606444	1.350350424	0.04391777	0.466640454	1.008069747	0.953712352	0.990014827	-1.189268214	0.222844512	0.704791501	-1.068755287	0.632437283	0.900582038	1.45806645	0.014647608	0.344889286	-1.490587377	0.056368305	0.498352322	8	159578577	159578941	365	-	mRNA	GeneID:103637423	myosin-17, transcript variant X1
172	AC199632.4_FG007	Sobic.006G107332	many-to-many	LOC103637423	4.509306352	1.088482404	0.542973384	0.869199855	1.622478133	0.003019338	0.217707118	1.605928837	0.003515063	0.227621143	1.077379871	0.592264361	0.886606444	1.350350424	0.04391777	0.466640454	1.008069747	0.953712352	0.990014827	-1.189268214	0.222844512	0.704791501	-1.068755287	0.632437283	0.900582038	1.45806645	0.014647608	0.344889286	-1.490587377	0.056368305	0.498352322	8	159578577	159578941	365	-	mRNA	GeneID:103637423	myosin-17, transcript variant X1
173	AC199782.5_FG001	Sobic.002G268800	one-to-one	pco094838	4.315643316	-1.185775085	0.076252536	0.539181856	-1.212217311	0.048322953	0.479539737	1.020385233	0.824268505	0.958892115	1.043139343	0.643096244	0.903932246	-1.275155989	0.016095226	0.354636888	-1.22076604	0.041641736	0.460797541	-1.301150341	0.010251253	0.311381122	-1.273429085	0.016587194	0.358278327	-1.238606049	0.03049193	0.421832609	1.022299529	0.863702424	0.968813859	2	200303106	200303570	465	-	mRNA	GeneID:100193266	uncharacterized LOC100193266, transcript variant X1
174	AC199782.5_FG002	Sobic.002G268700	one-to-one	LOC103647599	3.951492971	1.454267541	0.045725927	0.471948341	-1.024757849	0.888464869	0.974905086	-1.391195391	0.073850591	0.534037517	1.071216946	0.693902662	0.920660985	1.01873924	0.915199091	0.981080014	-1.059175501	0.742030245	0.935426984	1.417265335	0.06055955	0.507153363	-1.134606746	0.47286477	0.839969663	1.569189063	0.019381847	0.371597175	1.490272078	0.121199073	0.607957528	2	200272553	200272980	428	+	mRNA	GeneID:103647599	hydroxymethylglutaryl-CoA synthase
175	AC200045.3_FG006	Sobic.006G107332	many-to-many	LOC103641553	5.160357263	-1.102527869	0.296347846	0.753268495	1.186076182	0.078363224	0.542980081	1.168924879	0.104432528	0.587226012	-1.118704948	0.232883531	0.712065773	1.152090325	0.137671368	0.627789189	-1.172838149	0.097852839	0.57751707	-1.014612182	0.874303618	0.971598773	-1.048389168	0.607855438	0.892434539	1.225561297	0.039895834	0.455194949	-1.307682046	0.053162794	0.491910049	10	106858668	106858842	175	-	mRNA	GeneID:103641553	phospholipid-transporting ATPase 2, transcript variant X1
176	AC200045.3_FG006	Sobic.002G034900	many-to-many	LOC103641553	5.160357263	-1.102527869	0.296347846	0.753268495	1.186076182	0.078363224	0.542980081	1.168924879	0.104432528	0.587226012	-1.118704948	0.232883531	0.712065773	1.152090325	0.137671368	0.627789189	-1.172838149	0.097852839	0.57751707	-1.014612182	0.874303618	0.971598773	-1.048389168	0.607855438	0.892434539	1.225561297	0.039895834	0.455194949	-1.307682046	0.053162794	0.491910049	10	106858668	106858842	175	-	mRNA	GeneID:103641553	phospholipid-transporting ATPase 2, transcript variant X1
177	AC200753.3_FG003	Sobic.002G043700	one-to-one	LOC103631978	0.903728274	-1.315045559	0.395653097	0.805989195	-1.55830848	0.177387136	0.666752339	-1.077962491	0.813725004	0.956217615	1.099281668	0.766529124	0.942362439	-1.019294858	0.952125796	0.989732162	1.03619263	0.911083166	0.980227757	1.057557077	0.860515312	0.96822446	-1.060885435	0.852779517	0.966145277	-1.388932471	0.310880255	0.76197557	1.184984405	0.706835301	0.924375307	7	7869601	7873237	3637	-	mRNA	GeneID:103631978	C2 calcium/lipid-binding plant phosphoribosyltransferase family protein
178	AC200754.4_FG004	Sobic.006G107332	many-to-many	LOC100281086	8.877310047	-1.40904425	0.182594061	0.671890234	1.048197321	0.850274368	0.965556974	1.05615702	0.826605191	0.95940525	-1.398425026	0.191847207	0.67972129	-1.022918992	0.927558574	0.984024378	-1.978545107	0.014223723	0.342325664	-1.080363074	0.756829915	0.939408068	-1.414838172	0.177729823	0.667140004	1.372714059	0.216162112	0.699914499	-1.476956408	0.278566159	0.74306907	1	223577632	223577835	204	-	misc_RNA	GeneID:100281086	phototropin-1, transcript variant X3
179	AC200754.4_FG004	Sobic.002G034900	many-to-many	LOC100281086	8.877310047	-1.40904425	0.182594061	0.671890234	1.048197321	0.850274368	0.965556974	1.05615702	0.826605191	0.95940525	-1.398425026	0.191847207	0.67972129	-1.022918992	0.927558574	0.984024378	-1.978545107	0.014223723	0.342325664	-1.080363074	0.756829915	0.939408068	-1.414838172	0.177729823	0.667140004	1.372714059	0.216162112	0.699914499	-1.476956408	0.278566159	0.74306907	1	223577632	223577835	204	-	misc_RNA	GeneID:100281086	phototropin-1, transcript variant X3
180	AC201815.4_FG001	Sobic.010G232700	one-to-one	LOC103626319	0.829442849	1.112941258	0.586402599	0.884638586	1.538855375	0.041146141	0.459330251	1.201424697	0.355612617	0.786548515	-1.150877257	0.476594077	0.841729588	-1.568150686	0.034112568	0.435755706	1.074998308	0.712317694	0.92585782	-1.884014964	0.005127462	0.254438464	1.237191104	0.286428406	0.747816619	-1.514688509	0.048075499	0.478859387	-1.38269236	0.252634036	0.726275629	5	49267377	49270285	2909	-	mRNA	GeneID:103626319	pentatricopeptide repeat-containing protein
181	AC202107.3_FG001	Sobic.008G042400	one-to-one	pco066358	1.927572861	1.347097095	0.206073278	0.692513335	-1.247490911	0.341964272	0.779442611	-1.160617167	0.51847538	0.859473571	1.447929111	0.121591282	0.608570617	-1.014138855	0.951111026	0.989575503	1.079601939	0.738502528	0.934409745	1.14443615	0.558138479	0.874287078	-1.341169425	0.212498306	0.69712712	1.230375916	0.372056985	0.793999722	1.680491383	0.124476261	0.612243717	10	6289568	6289740	173	+	mRNA	GeneID:100272804	HVA22-like protein j
182	AC202110.3_FG004	Sobic.002G168200	one-to-one	LOC103632509	3.344575748	-1.112344576	0.670122176	0.912998052	1.593728348	0.077080522	0.540671199	1.510577528	0.113520182	0.5984519	-1.173574379	0.523605032	0.861394192	1.057773959	0.821790136	0.958395152	-1.022240917	0.929652584	0.984392147	-1.428072146	0.1669777	0.656670367	1.148040897	0.581527785	0.88274658	-1.028710589	0.909561558	0.980034042	-1.772775084	0.119790605	0.60649274	7	80609801	80610971	1171	-	ncRNA	GeneID:103632509	uncharacterized LOC103632509, transcript variant X2
183	AC202185.4_FG004	Sobic.001G264300	one-to-one	LOC100283821	0.473760073	-1.916641961	0.398717873	0.807162376	-3.189496654	0.142652936	0.632660879	-2.388563272	0.263331074	0.73313967	-1.435342654	0.636271757	0.901859327	-7.024063617	0.020323454	0.376995604	1.220597548	0.793652242	0.950851298	-2.940706533	0.170656659	0.660698714	1.751975723	0.46555464	0.837010204	-16.43243493	0.002078112	0.188518978	1.664106661	0.637459975	0.902220271	1	124048079	124048371	293	-	mRNA	GeneID:100283821	hsp20/alpha crystallin family protein
184	AC202439.3_FG001	Sobic.010G095500	one-to-one	LOC103629942	1.765250047	-1.847439547	0.11110343	0.595442509	-1.204551932	0.614653325	0.894753271	1.339176017	0.432490317	0.822852543	-1.145267785	0.713103298	0.926136739	-1.08227739	0.83001839	0.960289525	-1.029225293	0.937614519	0.986221447	-1.449359924	0.321726103	0.767817454	1.112747415	0.771918351	0.944064367	-1.942667037	0.087004335	0.558810666	-1.53371515	0.416691001	0.815558956	6	117639736	117640860	1125	+	mRNA	GeneID:103629942	uncharacterized LOC103629942
185	AC202439.3_FG006	Sobic.010G095400	one-to-one	LOC103629941	0.137136647	1.572177647	0.326063756	0.770301004	-1.00085677	0.998491071	0.999887576	-1.856822702	0.185419992	0.674050174	-1.180040434	0.715327325	0.926809328	1.312167289	0.551072057	0.871686729	1.644665588	0.281858839	0.744823126	2.43646201	0.064538967	0.515718805	1.940771894	0.157759221	0.648038034	1.25433407	0.618345636	0.895814884	1.573524643	0.482891513	0.844596595	6	117583625	117583938	314	-	mRNA	GeneID:103629941	urea-proton symporter DUR3
186	AC202864.3_FG002	Sobic.009G202000	one-to-one	GATA25	2.036085504	-1.073569149	0.744741055	0.936179251	-1.25272867	0.309430648	0.761038949	-1.011934619	0.956526864	0.990686411	1.153120094	0.515851104	0.858378671	-1.088609266	0.697221597	0.921708162	-1.275161167	0.274270037	0.740290353	-1.075770356	0.737671323	0.934030114	-1.470413964	0.092340988	0.568016986	1.091096164	0.689545115	0.919292919	1.166882143	0.61760799	0.895618852	6	164735916	164736397	482	-	mRNA	GeneID:100279625	GATA transcription factor 12
187	AC202915.3_FG002	Sobic.009G037800	one-to-one	LOC100273186	3.380219037	1.497715188	0.022934704	0.390499456	1.162482929	0.358582814	0.787931576	-1.348136231	0.080195705	0.546109939	-1.046384096	0.779263681	0.946547581	-1.136427919	0.433591314	0.823279073	-1.38485545	0.058872694	0.503216788	1.186292776	0.299576248	0.755216157	-1.323467601	0.098640627	0.578655252	1.825121511	0.001888643	0.181858536	1.288376071	0.277506749	0.742513893	8	132642672	132642921	250	+	mRNA	GeneID:100273186	Phosphoglycerate mutase-like protein AT74H, transcript variant X1
188	AC203031.3_FG002	Sobic.002G218000	one-to-one	LOC100276988	3.1936116	1.041526668	0.748375825	0.937148898	-1.043530589	0.736963705	0.933788241	-1.041620829	0.747837707	0.937089014	1.043436257	0.737499017	0.93394658	-1.021304053	0.867826458	0.969867189	1.036167233	0.779301581	0.946547581	1.019892975	0.876415605	0.972280661	-1.007015299	0.955968258	0.99050765	-1.016048678	0.899955021	0.977582365	1.086864938	0.643045297	0.903932246	7	126253665	126253758	94	-	mRNA	GeneID:100276988	uncharacterized LOC100276988
189	AC203173.3_FG004	Sobic.003G291500	many-to-many	LOC100272648	8.01359273	1.094127257	0.57850063	0.881679831	1.334688602	0.088862559	0.562432559	1.092085349	0.58633048	0.884591079	-1.117006072	0.495561432	0.849791054	-1.306289428	0.112808013	0.597378779	1.101572551	0.550539442	0.871489133	-1.426579545	0.040894046	0.458378685	1.230463228	0.21050219	0.695383474	-1.315178439	0.104709224	0.587588089	-1.219865965	0.389113756	0.802907933	8	180493674	180493916	243	-	mRNA	GeneID:100272648	putative translation elongation factor family protein, transcript variant X1
190	AC203173.3_FG004	Sobic.001G021400	many-to-many	LOC100272648	8.01359273	1.094127257	0.57850063	0.881679831	1.334688602	0.088862559	0.562432559	1.092085349	0.58633048	0.884591079	-1.117006072	0.495561432	0.849791054	-1.306289428	0.112808013	0.597378779	1.101572551	0.550539442	0.871489133	-1.426579545	0.040894046	0.458378685	1.230463228	0.21050219	0.695383474	-1.315178439	0.104709224	0.587588089	-1.219865965	0.389113756	0.802907933	8	180493674	180493916	243	-	mRNA	GeneID:100272648	putative translation elongation factor family protein, transcript variant X1
191	AC203173.3_FG004	Sobic.001G021300	many-to-many	LOC100272648	8.01359273	1.094127257	0.57850063	0.881679831	1.334688602	0.088862559	0.562432559	1.092085349	0.58633048	0.884591079	-1.117006072	0.495561432	0.849791054	-1.306289428	0.112808013	0.597378779	1.101572551	0.550539442	0.871489133	-1.426579545	0.040894046	0.458378685	1.230463228	0.21050219	0.695383474	-1.315178439	0.104709224	0.587588089	-1.219865965	0.389113756	0.802907933	8	180493674	180493916	243	-	mRNA	GeneID:100272648	putative translation elongation factor family protein, transcript variant X1
192	AC203294.3_FG012	Sobic.003G329700	one-to-one	LOC100283880	0.001454303	-3.149193364	0.052877871	0.491358678	1.300809272	0.636078276	0.901809345	3.031240141	0.060240001	0.506427603	-1.351427052	0.588362987	0.885281778	1.218636414	0.721546414	0.928771753	-1.942724552	0.241772927	0.718255579	-2.487403221	0.115444051	0.600778375	-1.43753564	0.515242708	0.858182134	-1.330190825	0.607938516	0.892448895	-4.096499928	0.087514845	0.559901494	8	176482694	176483521	828	-	mRNA	GeneID:100283880	VQ motif family protein
193	AC203535.4_FG001	Sobic.008G100100	many-to-one	myb2	5.47686655	1.121671176	0.218352838	0.701498764	1.26099577	0.020586709	0.378717143	1.126089456	0.203810563	0.690303523	1.001670358	0.985331858	0.99692563	-1.018375158	0.841139523	0.963306724	-1.021514145	0.814788673	0.956614709	-1.146781527	0.146361185	0.636355419	-1.02322044	0.800592961	0.952616129	1.125128558	0.206900441	0.692991006	-1.12421162	0.368694532	0.792512794	3	159074777	159075109	333	+	mRNA	GeneID:541962	myb2
194	AC203535.4_FG001	Sobic.003G409900	many-to-one	myb2	5.47686655	1.121671176	0.218352838	0.701498764	1.26099577	0.020586709	0.378717143	1.126089456	0.203810563	0.690303523	1.001670358	0.985331858	0.99692563	-1.018375158	0.841139523	0.963306724	-1.021514145	0.814788673	0.956614709	-1.146781527	0.146361185	0.636355419	-1.02322044	0.800592961	0.952616129	1.125128558	0.206900441	0.692991006	-1.12421162	0.368694532	0.792512794	3	159074777	159075109	333	+	mRNA	GeneID:541962	myb2
195	AC203535.4_FG004	Sobic.003G409700	one-to-one	LOC100285301	8.011263273	-2.211668133	0.130715287	0.619205976	-1.620934187	0.34560606	0.781225797	1.003030631	0.995209881	0.999133681	-1.360317805	0.544174023	0.869623419	-1.510089162	0.418947336	0.816582314	-2.158043657	0.142103694	0.63197585	-1.514665686	0.415618781	0.814983871	-1.58642609	0.366873089	0.791687499	-1.547612843	0.392449691	0.804406127	-1.364440427	0.663945242	0.910828079	3	159153019	159153701	683	-	mRNA	GeneID:100285301	rieske domain containing protein
196	AC203535.4_FG007	Sobic.003G410100	one-to-many	LOC103650822	2.732200515	3.170526325	0.003148926	0.220463722	1.579193294	0.182616161	0.671890234	-1.407413795	0.312241258	0.762666168	1.426508189	0.294231148	0.751983217	1.565120408	0.190814972	0.678876208	1.711897235	0.121071789	0.607786664	2.202772052	0.029232001	0.415961299	1.200061274	0.584870469	0.884197171	2.898687698	0.00548215	0.259803688	2.007687303	0.15257392	0.643318053	3	158984087	158984440	354	+	mRNA	GeneID:103650822	probable serine/threonine-protein kinase
197	AC203748.3_FG002	Sobic.002G098300	one-to-many	LOC103638772	2.548995839	-1.328708852	0.030516187	0.421965652	1.060025028	0.630300339	0.899924652	1.113492043	0.379370052	0.797935035	-1.264907681	0.066771771	0.519875456	1.181452138	0.180682847	0.670298908	-1.351481955	0.023085882	0.391599483	1.061033301	0.624779279	0.898166323	-1.068443156	0.585087817	0.884304893	1.201701368	0.142765041	0.632692992	-1.408464637	0.059723704	0.505426632	9	102517448	102517586	139	-	mRNA	GeneID:103638772	cellulose synthase A catalytic subunit 5 [UDP-forming], transcript variant X2
198	AC203841.3_FG002	Sobic.006G114300	one-to-one	LOC103641747	2.761251367	-2.940356514	0.013694697	0.33825205	-1.309244253	0.494579294	0.849343958	1.695806691	0.190490708	0.678604583	-1.324350593	0.476701498	0.841772738	-1.289491702	0.51887004	0.859600316	-1.133880073	0.748529498	0.937173271	-2.186728656	0.060626368	0.507282065	1.167981187	0.692251064	0.920163788	-3.343885669	0.007002817	0.278431892	-2.245842597	0.158260227	0.648666376	10	125206872	125209262	2391	-	mRNA	GeneID:103641747	pentatricopeptide repeat-containing protein At3g63370, chloroplastic
199	AC203841.3_FG009	Sobic.006G114500	one-to-one	LOC100281582	4.50260497	1.351289225	0.041464218	0.460163564	-1.008854658	0.948658692	0.989035394	-1.111521537	0.444677387	0.8280578	1.226475946	0.150761703	0.641452772	1.02928638	0.833129716	0.961120956	1.163412011	0.278957775	0.74328209	1.144073979	0.333600169	0.774476297	-1.05420602	0.700543704	0.922668499	1.195503898	0.205037787	0.691635935	1.363254429	0.125004045	0.612573303	10	125261588	125261723	136	-	mRNA	GeneID:100281582	CAB2, transcript variant X1
200	AC203862.4_FG001	Sobic.009G257400	one-to-one	LOC100192667	-0.496274179	-1.230175801	0.622736791	0.897450183	-1.43403439	0.395972648	0.805989195	-1.186917464	0.683632314	0.917315922	-1.018188373	0.965708936	0.992628456	-4.023095733	0.004325675	0.242400242	-5.106678956	0.001349873	0.157250873	-3.389532848	0.009997955	0.308814816	-5.01545597	0.00147329	0.163583552	1.031836791	0.940418186	0.98721105	1.165715005	0.796175147	0.951453944	8	80073641	80074108	468	-	mRNA	GeneID:100192667	Vacuolar-processing enzyme gamma-isozyme, transcript variant X1
201	AC203862.4_FG002	Sobic.009G257500	one-to-one	LOC103635437	2.079779082	1.271608707	0.159267106	0.649684845	1.04111178	0.806992114	0.954429607	1.041616409	0.804722226	0.953714785	1.272225058	0.158484167	0.648782322	1.096240699	0.579077652	0.881933267	1.237155461	0.209184292	0.694271356	1.052441849	0.756756488	0.939408068	-1.02834696	0.865329196	0.969330056	1.126769643	0.472823388	0.839958136	1.221394985	0.396712902	0.806235148	8	80077537	80078002	466	-	mRNA	GeneID:103635437	Tudor/PWWP/MBT superfamily protein
202	AC203909.3_FG003	Sobic.007G048200	one-to-one	LOC100272856	1.71968432	1.375903682	0.311327108	0.762074469	-1.654608154	0.11933333	0.605705235	-1.468055045	0.226821591	0.707605643	1.550746655	0.170480679	0.660503803	1.512171351	0.194767556	0.682223383	3.194890823	0.001779749	0.176826722	2.219950781	0.01968282	0.373315283	2.060227447	0.031777681	0.426644212	-1.535560681	0.179653952	0.668968496	2.276581451	0.075816303	0.538261752	4	33796802	33798587	1786	+	mRNA	GeneID:100272856	putative FAD-binding Berberine family protein
203	AC203966.5_FG003	Sobic.001G004800	one-to-one	LOC100284547	2.46385138	-8.407961543	0.008716668	0.297694801	-1.554492286	0.539851724	0.867927272	-1.512707013	0.564866088	0.876765268	-8.18195272	0.009422882	0.303948106	-2.316781463	0.250983171	0.725137829	-8.85090386	0.007525002	0.284780026	-1.531546719	0.553427189	0.872473801	-1.08175935	0.91247282	0.980460214	-2.20083844	0.279815962	0.743759595	-5.408815224	0.110725789	0.594964894	1	305155233	305156204	972	+	mRNA	GeneID:100284547	receptor protein kinase-like protein, transcript variant X2
204	AC203966.5_FG005	Sobic.001G005300	one-to-one	pco130567	3.670235046	-1.851763769	0.067514585	0.520989539	-1.579535225	0.163984285	0.654466642	1.327880613	0.377948403	0.797205961	1.132668346	0.695309366	0.921148013	2.609118097	0.007955604	0.289054109	3.115185018	0.002526554	0.204031169	1.964874003	0.047427989	0.477005328	2.750306416	0.005658751	0.26131573	-2.210933555	0.022900046	0.390376116	-1.172347244	0.723586964	0.929427896	1	305074433	305075713	1281	-	mRNA	GeneID:778427	uncharacterized LOC778427
205	AC203989.4_FG001	Sobic.008G177800	one-to-one	LOC103640631	1.530831695	1.466450982	0.693022525	0.920423857	-1.746383453	0.566558616	0.87743751	-1.035196071	0.9714695	0.993959462	2.473913687	0.356295917	0.786828889	1.899750145	0.510269276	0.856043635	5.528455038	0.092939689	0.56909907	1.966613886	0.488106032	0.846611989	2.234700049	0.411376648	0.813217245	-1.984448099	0.48241754	0.844500494	2.56098573	0.495317922	0.849669201	1	178718506	178718906	401	-	mRNA	GeneID:103640631	2-aminoethanethiol dioxygenase-like
206	AC204212.4_FG001	Sobic.004G267000	one-to-one	LOC100284980	4.75839285	-14.69886471	0.015865264	0.352969453	-1.759295134	0.574799647	0.880408283	1.940700096	0.511131048	0.856339677	-4.305133903	0.15946831	0.649941454	-1.991056893	0.495203646	0.849612783	-12.78585893	0.020989269	0.380926933	-3.864044304	0.190537272	0.678638015	-2.969909698	0.286780646	0.748112734	-2.288956579	0.413825504	0.814268347	-8.354973777	0.148775884	0.638995895	5	206597052	206597439	388	+	mRNA	GeneID:100284980	SANT/MYB protein, transcript variant X1
207	AC204292.4_FG002	Sobic.009G116400	one-to-one	LOC103630205	1.014131543	1.344993447	0.258632709	0.729890797	1.660407627	0.063261507	0.513538672	-1.130769585	0.633154177	0.900719512	-1.395946165	0.206238128	0.692629828	-1.657633691	0.06403811	0.514591554	1.18205894	0.517402885	0.859141205	-1.465934098	0.150691176	0.641452772	1.650090644	0.066200904	0.51857908	-1.45682548	0.15698702	0.6474706	-1.234509827	0.563634631	0.876320211	6	141257889	141260118	2230	-	mRNA	GeneID:103630205	pentatricopeptide repeat-containing protein At1g20230, transcript variant X4
208	AC204292.4_FG003	Sobic.009G116600	one-to-one	LOC103631481	-0.101191153	-1.823105448	0.2882735	0.748853856	-1.100475694	0.862920422	0.968607263	1.240067467	0.69861424	0.921972054	-1.335937128	0.603009785	0.890609842	1.137099325	0.816850329	0.957153189	-1.230538569	0.708865266	0.924833113	-1.090553341	0.875765689	0.972073013	1.085652382	0.882167303	0.973495838	-1.302921219	0.634417313	0.901163398	-1.65665217	0.522583559	0.861143576	6	141260676	141261314	639	-	mRNA	GeneID:103631481	protein SRC2
209	AC204298.3_FG006	Sobic.002G034900	many-to-many	LOC103626929	4.858334418	-1.630944182	0.000360532	0.084749304	-1.10772367	0.349108027	0.783304529	1.135726045	0.247993132	0.722893296	-1.296385236	0.027276849	0.40974521	-1.002459515	0.981780495	0.996222544	-1.39084212	0.007274381	0.28288321	-1.138519381	0.239402275	0.71702861	-1.07286174	0.516380659	0.85861895	-1.175514812	0.147708301	0.637809998	-1.472338478	0.021067729	0.381435369	5	138562440	138562694	255	+	misc_RNA	GeneID:103626929	transcription factor MYB3R-5, transcript variant X14
210	AC204298.3_FG006	Sobic.006G107332	many-to-many	LOC103626929	4.858334418	-1.630944182	0.000360532	0.084749304	-1.10772367	0.349108027	0.783304529	1.135726045	0.247993132	0.722893296	-1.296385236	0.027276849	0.40974521	-1.002459515	0.981780495	0.996222544	-1.39084212	0.007274381	0.28288321	-1.138519381	0.239402275	0.71702861	-1.07286174	0.516380659	0.85861895	-1.175514812	0.147708301	0.637809998	-1.472338478	0.021067729	0.381435369	5	138562440	138562694	255	+	misc_RNA	GeneID:103626929	transcription factor MYB3R-5, transcript variant X14
211	AC204472.3_FG002	Sobic.010G121600	one-to-one	LOC103638286	1.991776469	-1.503065873	0.073603695	0.533558609	1.308120624	0.223673941	0.705500663	1.781760059	0.015769165	0.352412481	-1.1035108	0.648005344	0.905443915	1.262738654	0.287535414	0.748417031	-1.079867272	0.721344544	0.928669999	-1.411028365	0.124724123	0.612376791	1.021894846	0.91975438	0.982290368	-1.102285666	0.651684311	0.906484206	-1.966191468	0.039507506	0.454203328	9	38771400	38772048	649	+	misc_RNA	GeneID:103638286	DNA oxidative demethylase ALKBH2, transcript variant X2
212	AC204502.4_FG006	Sobic.003G339100	one-to-one	LOC103636549	-1.167960497	-1.813227272	0.344762311	0.780863004	-2.632560773	0.133749632	0.623434559	-1.563034488	0.475255531	0.841059172	-1.076570308	0.905285098	0.978951431	-3.988760968	0.038927864	0.451890729	1.334025411	0.64326734	0.903950816	-2.551934074	0.145727745	0.635593342	1.436172147	0.561624092	0.875617842	-9.648379032	0.002169213	0.19066494	1.451864757	0.6716132	0.913352047	8	175508665	175510776	2112	+	mRNA	GeneID:103636549	Transcription repressor OFP1
213	AC204515.4_FG006	Sobic.003G325000	one-to-one	LOC100501828	0.592823099	1.680622629	0.171510512	0.661564994	1.080652515	0.83280686	0.960981223	1.043504262	0.907681597	0.979469916	1.622849946	0.200347095	0.687260888	1.418366237	0.348679202	0.783087339	4.804251389	0.000619541	0.109356546	1.359233775	0.40887725	0.811842125	2.960379301	0.009126868	0.302238027	-2.01542728	0.071844234	0.530210755	1.555192447	0.400975732	0.808337127	3	191416614	191416936	323	+	mRNA	GeneID:100501828	uncharacterized LOC100501828
214	AC204530.4_FG002	Sobic.001G368100	one-to-one	pco097891	3.154621314	-1.061419162	0.654596748	0.907319736	1.167517944	0.25437655	0.727453524	1.047964847	0.724751745	0.92986378	-1.182507144	0.219085732	0.70181563	-1.084260358	0.544919893	0.869795328	-1.342826381	0.039795496	0.45481713	-1.136266739	0.343663578	0.780337063	-1.135575703	0.345894933	0.781330849	1.166807902	0.256163416	0.728701989	-1.239225918	0.263928793	0.733523454	1	62408710	62409119	410	+	mRNA	GeneID:100277863	Protein DGS1 mitochondrial
215	AC204539.4_FG002	Sobic.002G245600	one-to-one	LOC100382289	2.637201308	1.010133011	0.940519032	0.987220788	1.325989395	0.051274546	0.487453088	1.462340769	0.01222068	0.327753493	1.1140049	0.429380105	0.821474317	1.027953808	0.838417528	0.962433473	1.357345246	0.036741771	0.445206866	-1.422574397	0.018461855	0.367107022	1.21843741	0.158263272	0.648666376	-1.307188331	0.062609442	0.512035397	-1.312687914	0.168715993	0.658364171	2	195282013	195282310	298	+	mRNA	GeneID:100382289	uncharacterized LOC100382289
216	AC204539.4_FG002	Sobic.002G245600	one-to-one	LOC100275289	0.480544167	1.031843605	0.883378432	0.973771223	1.060743928	0.782791402	0.947497703	1.18796036	0.425336092	0.819619792	1.155593982	0.501865484	0.852857725	1.012624105	0.953172579	0.989880874	1.261116093	0.287216624	0.74824762	-1.173150386	0.459122903	0.83441429	1.091314175	0.683382591	0.917290983	-1.206960145	0.384967807	0.800798043	-1.028008434	0.927155752	0.983911608	2	195281574	195281876	303	+	mRNA	GeneID:100275289	uncharacterized LOC100275289
217	AC204611.4_FG001	Sobic.005G116300	one-to-one	LOC100274961	0.253108878	1.573532172	0.394780244	0.805621871	-1.024094255	0.963889286	0.992211311	-2.641256117	0.080520832	0.546899382	-1.639060405	0.354771268	0.786142645	-1.033894878	0.949461655	0.98919893	1.157884699	0.780716345	0.946985732	2.554666023	0.090362526	0.565296293	1.897842964	0.234842742	0.713269337	1.314419302	0.604859852	0.891106016	1.611445258	0.524153028	0.861557931	4	19299212	19299347	136	-	mRNA	GeneID:100274961	uncharacterized LOC100274961
218	AC204711.3_FG002	Sobic.006G032800	one-to-one	LOC100216852	0.512674975	-1.377566259	0.504970802	0.854074193	-1.035806198	0.94117218	0.987399427	1.368139112	0.514005602	0.857788913	1.02871783	0.95263814	0.989793158	1.348015456	0.533815169	0.865266838	1.439155325	0.449647732	0.82996257	-1.014928357	0.975200939	0.994753461	1.398979665	0.485017633	0.845391728	-1.470704069	0.423681217	0.818976246	-1.329945951	0.673282963	0.913851691	10	102925332	102925572	241	+	mRNA	GeneID:100216852	Glycosyl hydrolase family 10 protein
219	AC204712.3_FG002	Sobic.003G289601	one-to-one	LOC100276838	1.147378435	1.393209186	0.183590954	0.672736808	1.147513153	0.571165678	0.879254686	-1.203678861	0.447535179	0.829305104	1.00866749	0.971502849	0.993970791	-1.444323104	0.143130779	0.633170682	1.341379908	0.235813229	0.713968176	-1.199923959	0.455074205	0.832748308	1.329853417	0.249199401	0.723874312	-1.390592319	0.185938068	0.674464319	1.214111736	0.572298599	0.879576501	3	203799527	203799784	258	+	mRNA	GeneID:100276838	hypothetical protein
220	AC204717.3_FG005	Sobic.004G115200	one-to-many	LOC100383162	4.410132126	1.06457536	0.590690842	0.8861511	1.082154782	0.498681218	0.851215062	1.157993625	0.217504603	0.701030087	1.139182214	0.270636816	0.737804721	1.057405465	0.631046378	0.900237708	1.268061757	0.054979891	0.495555231	-1.095127332	0.437361901	0.824913112	1.113133387	0.361618334	0.78942921	-1.1264773	0.312356633	0.762783709	-1.016513084	0.920316299	0.982404028	2	167626066	167626523	458	+	mRNA	GeneID:100383162	RNA binding, transcript variant X1
221	AC205057.3_FG002	Sobic.007G139900	one-to-one	LOC100216973	3.583094446	1.176167413	0.265379369	0.734634214	-1.045745594	0.753993934	0.938518823	-1.13725472	0.373475135	0.794656271	1.081527179	0.584295426	0.883959991	-1.151224711	0.331148425	0.773031645	1.1850484	0.244811833	0.720835649	-1.012283959	0.931724766	0.985000788	1.095717633	0.524183296	0.861567114	-1.159917362	0.306839046	0.75957188	1.229971889	0.313119679	0.763198228	4	88042649	88043979	1331	-	mRNA	GeneID:100216973	DUF868 family protein
222	AC205057.3_FG004	Sobic.002G406000	one-to-many	LOC103653487	-0.985265394	3.098701075	0.128179253	0.616516664	-1.03172552	0.965064269	0.992499874	-2.37931828	0.235862032	0.714006974	1.343665959	0.679593472	0.915982966	1.256035338	0.749639609	0.937377883	1.273381139	0.735183252	0.933174752	2.988507839	0.139876998	0.630070062	-1.05519543	0.939945658	0.987039322	3.056491046	0.13250766	0.621470404	3.197008979	0.259907156	0.730938302	4	88058105	88058225	121	-	mRNA	GeneID:103653487	replication protein A 70 kDa DNA-binding subunit A, transcript variant X2
223	AC205122.4_FG003	Sobic.002G010200	one-to-one	IDP1688	6.797897527	-1.059066431	0.751788749	0.937928929	-1.170216082	0.391687181	0.804258667	1.036008334	0.845253257	0.964395654	1.144738025	0.459854589	0.834591806	1.137054355	0.482106473	0.844321497	1.531632879	0.030664989	0.422418086	1.097533985	0.609042896	0.892837464	1.337976765	0.123502184	0.611208699	-1.426581728	0.065146	0.516884181	1.104950594	0.697588049	0.921786865	7	2250551	2250728	178	+	mRNA	GeneID:100275971	uncharacterized LOC100275971
224	AC205154.3_FG005	Sobic.004G156100	one-to-one	LOC103653548	-0.760037961	10.75279451	0.003083883	0.219356639	9.954903346	0.003890337	0.235528335	-2.001977545	0.317108288	0.76518176	-1.853424516	0.372090155	0.794026242	-2.032302083	0.307108105	0.759742547	9.580949722	0.004366264	0.243232628	-1.015147292	0.982401435	0.996293501	17.7575671	0.000690226	0.115775626	-1.810820811	0.389893326	0.803323179	1.080150568	0.936250101	0.985896725	4	101438255	101438565	311	+	mRNA	GeneID:103653548	peroxidase 5
225	AC205274.3_FG001	Sobic.010G020200	one-to-one	TIDP2793	-0.211298706	15.45838721	0.002060349	0.187871497	5.695931448	0.03155269	0.425567251	-1.827542654	0.422823326	0.818588904	1.485018642	0.59676384	0.8881491	6.953904952	0.018508168	0.367514984	102.0205837	1.60E-05	0.016916358	12.70855791	0.003535662	0.227875512	68.69986732	4.14E-05	0.027214602	1.053671244	0.943961434	0.988022438	2.713934911	0.350007307	0.783733962	8	52923704	52924587	884	-	mRNA	GeneID:100272820	pathogenesis-related protein PRMS
226	AC205320.3_FG004	Sobic.002G038400	one-to-one	LOC103631950	0.47106383	1.655694372	0.133135041	0.62252623	-1.095975388	0.7765022	0.9454576	-1.09312035	0.782684446	0.947488258	1.660018755	0.13129172	0.6198842	1.249919887	0.492573951	0.848419815	1.493203525	0.225744965	0.706791647	1.366312864	0.340780137	0.779009083	-1.111716338	0.742990258	0.935652169	1.385936537	0.319889839	0.766625258	1.814600281	0.204173732	0.690717065	7	6437378	6438661	1284	+	mRNA	GeneID:103631950	uncharacterized LOC103631950
227	AC205324.3_FG003	Sobic.002G098300	one-to-many	LOC103656035	6.500042164	-1.019847231	0.902922868	0.978473777	1.4998282	0.022220873	0.387799614	1.302487486	0.116572223	0.602392943	-1.174364939	0.326709829	0.770486577	-1.059796313	0.719068977	0.927950751	1.181483069	0.309468718	0.761085225	-1.380371435	0.060490831	0.506996565	1.387492292	0.056957481	0.499274869	-1.276982742	0.14411306	0.634251806	-1.529595637	0.077816424	0.541900831	4	243143282	243143515	234	+	misc_RNA	GeneID:103656035	protein ILITYHIA, transcript variant X1
228	AC205362.4_FG002	Sobic.008G068200	one-to-one	LOC100281553	-1.157160906	2.1172761	0.388030825	0.802566844	1.274555361	0.777559742	0.945922413	2.677604978	0.261475956	0.731778832	4.448005319	0.09766528	0.577297017	1.408792846	0.690227895	0.919399483	10.59233274	0.01382367	0.338818085	-1.90063783	0.458346859	0.834079946	2.381366924	0.320171659	0.766771345	-3.551133361	0.154210586	0.644656789	1.661188023	0.676525589	0.915275785	6	16653136	16653266	131	+	mRNA	GeneID:100281553	AAP6
229	AC205376.4_FG003	Sobic.007G131200	one-to-one	LOC100277780	4.395659344	-1.809031451	0.108937415	0.592848621	-1.106844236	0.774028276	0.944691982	1.279152736	0.489297378	0.847010205	-1.277724451	0.491237711	0.847842576	1.055722345	0.877983283	0.972550103	-1.21629464	0.581206571	0.882658258	-1.211637455	0.588556967	0.885356789	1.050505699	0.88904589	0.975010446	-1.40882682	0.339505026	0.778329005	-1.634404728	0.333231123	0.774266071	4	82447971	82448213	243	-	mRNA	GeneID:100277780	uncharacterized LOC100277780
230	AC205376.4_FG008	Sobic.003G095150	one-to-one	LOC103653446	1.658816402	-1.205340982	0.314929704	0.764079602	-1.059395338	0.752335409	0.938012059	-1.035741044	0.8475264	0.964998837	-1.178427997	0.375091974	0.795458463	-1.148343699	0.453093092	0.831698498	-1.141584057	0.472240212	0.839600665	-1.108716996	0.573937241	0.880124224	1.032274399	0.861912808	0.968451835	-1.212478146	0.300419179	0.755787445	-1.137763155	0.618617082	0.895922276	4	82448470	82448770	301	+	mRNA	GeneID:103653446	uncharacterized LOC103653446
231	AC205376.4_FG008	Sobic.003G095150	one-to-one	LOC103653445	3.901448096	-2.597767374	0.004223089	0.240882408	-1.531527868	0.151646506	0.642366274	1.096881874	0.747339884	0.937026565	-1.546377402	0.143230583	0.633182962	-1.351957909	0.301791604	0.75648231	-1.508680505	0.165582596	0.655769001	-1.482938125	0.182831278	0.672032854	1.024986667	0.931366691	0.984888906	-2.32790981	0.009259316	0.302967116	-1.696193343	0.205154676	0.691848938	4	82454142	82454450	309	-	ncRNA	GeneID:103653445	uncharacterized LOC103653445
232	AC205413.4_FG001	Sobic.005G051500	many-to-many	LOC100273104	-0.040664373	1.266297629	0.781007652	0.947064696	-1.096900124	0.913177019	0.980575921	1.048716242	0.955274809	0.990309877	1.456668985	0.65849542	0.908787861	2.266754705	0.342359499	0.779633264	4.241465886	0.104273881	0.58717306	2.16145666	0.370299507	0.793256653	2.911756844	0.219955014	0.702534205	-1.477663884	0.646461598	0.90487082	1.389002027	0.784392369	0.947976347	10	86136214	86137462	1249	-	mRNA	GeneID:100273104	Peroxidase 64
233	AC205413.4_FG001	Sobic.009G033300	many-to-many	LOC100273104	-0.040664373	1.266297629	0.781007652	0.947064696	-1.096900124	0.913177019	0.980575921	1.048716242	0.955274809	0.990309877	1.456668985	0.65849542	0.908787861	2.266754705	0.342359499	0.779633264	4.241465886	0.104273881	0.58717306	2.16145666	0.370299507	0.793256653	2.911756844	0.219955014	0.702534205	-1.477663884	0.646461598	0.90487082	1.389002027	0.784392369	0.947976347	10	86136214	86137462	1249	-	mRNA	GeneID:100273104	Peroxidase 64
234	AC205419.3_FG001	Sobic.001G437500	one-to-one	pco065609	4.320144063	-1.638224513	0.042768426	0.46385675	1.060827558	0.794214008	0.951050204	-1.039538701	0.863901164	0.968843914	-1.806586977	0.018208523	0.36615561	-1.875664931	0.013021151	0.333769922	-1.611852676	0.049087193	0.481635613	-1.804324293	0.018412517	0.366956194	1.120813958	0.615545385	0.895025962	-1.906353052	0.011253313	0.319896178	-1.737873709	0.099794428	0.58029111	9	145525074	145525819	746	-	mRNA	GeneID:100274177	Putative DUF869 domain containing family protein, transcript variant X1
235	AC205470.3_FG008	Sobic.005G110412	one-to-many	LOC100217265	3.405307302	-1.580705814	0.032250794	0.428675149	-1.03280685	0.869684657	0.970286554	1.202022869	0.356768651	0.787021038	-1.2732662	0.231210999	0.710870168	-1.00463275	0.981249944	0.996177351	-1.083808023	0.683261734	0.917246501	-1.207591541	0.3451808	0.781041086	1.174807875	0.418139468	0.816320751	-1.465230738	0.067508022	0.520984126	-1.530495092	0.141104261	0.631254954	7	98451637	98451741	105	-	mRNA	GeneID:100217265	putative receptor-like protein kinase family protein, transcript variant X1
236	AC205471.4_FG003	Sobic.009G208000	one-to-one	LOC100192108	4.980755873	1.105432397	0.394700211	0.805606043	1.16196993	0.209382318	0.694393688	1.138114518	0.275963351	0.741341941	1.082737709	0.497652109	0.850764019	1.070314145	0.561240763	0.875593805	1.169294671	0.191957568	0.67977817	-1.063346236	0.5990769	0.889158403	1.079942687	0.511517528	0.856612099	1.011857799	0.919249931	0.982179752	-1.051145174	0.761971891	0.941091123	8	128619625	128619844	220	-	misc_RNA	GeneID:100192108	SNF1-related protein kinase catalytic subunit alpha KIN10, transcript variant X6
237	AC205471.4_FG003	Sobic.009G208000	one-to-one	LOC103635873	0.138795876	2.29074555	0.056202795	0.49797349	1.085251861	0.840526848	0.963085167	-1.044270606	0.915107178	0.981080014	2.021311556	0.099122684	0.57939058	2.071084554	0.088995357	0.562661289	3.817098852	0.004538243	0.245443134	2.162772722	0.07322357	0.532869861	1.88842677	0.132988756	0.622361498	1.242914556	0.594354163	0.887182158	2.110796243	0.206416073	0.69268489	8	128602697	128603181	485	+	mRNA	GeneID:103635873	heat stress transcription factor A-4d
238	AC205502.4_FG004	Sobic.001G373300	many-to-one	LOC100217227	3.226332783	-1.284837315	0.188703338	0.676725769	1.157869884	0.432859423	0.823008882	1.41214327	0.077626967	0.541529086	-1.053486897	0.778343905	0.946268626	-1.086567317	0.654490151	0.90731591	1.249015043	0.240575639	0.717620623	-1.534388725	0.033025689	0.431914304	1.315820982	0.152417443	0.64311253	-1.743702732	0.008211554	0.291375795	-1.487674432	0.143718157	0.633731054	1	60182606	60183012	407	+	mRNA	GeneID:100217227	uncharacterized LOC100217227, transcript variant X1
239	AC205502.4_FG004	Sobic.001G373300	many-to-one	LOC100273678	-1.252277297	6.168106283	0.135340974	0.625360045	-1.75725731	0.631422608	0.900297336	-1.313248542	0.81606066	0.956944647	8.253540371	0.08717305	0.559125015	6.987825758	0.112429625	0.597115855	34.79124447	0.007803843	0.287934907	9.176751987	0.073849871	0.534037517	4.2153116	0.230887317	0.71075636	1.238864911	0.854869645	0.966571685	10.83894986	0.164330917	0.654466642	1	60190097	60190294	198	-	mRNA	GeneID:100273678	uncharacterized LOC100273678, transcript variant X2
240	AC205502.4_FG004	Sobic.006G247500	many-to-one	LOC100217227	3.226332783	-1.284837315	0.188703338	0.676725769	1.157869884	0.432859423	0.823008882	1.41214327	0.077626967	0.541529086	-1.053486897	0.778343905	0.946268626	-1.086567317	0.654490151	0.90731591	1.249015043	0.240575639	0.717620623	-1.534388725	0.033025689	0.431914304	1.315820982	0.152417443	0.64311253	-1.743702732	0.008211554	0.291375795	-1.487674432	0.143718157	0.633731054	1	60182606	60183012	407	+	mRNA	GeneID:100217227	uncharacterized LOC100217227, transcript variant X1
241	AC205502.4_FG004	Sobic.006G247500	many-to-one	LOC100273678	-1.252277297	6.168106283	0.135340974	0.625360045	-1.75725731	0.631422608	0.900297336	-1.313248542	0.81606066	0.956944647	8.253540371	0.08717305	0.559125015	6.987825758	0.112429625	0.597115855	34.79124447	0.007803843	0.287934907	9.176751987	0.073849871	0.534037517	4.2153116	0.230887317	0.71075636	1.238864911	0.854869645	0.966571685	10.83894986	0.164330917	0.654466642	1	60190097	60190294	198	-	mRNA	GeneID:100273678	uncharacterized LOC100273678, transcript variant X2
242	AC205562.3_FG002	Sobic.007G118301	one-to-one	WRKY97	-0.423447349	1.023276524	0.956412136	0.990662971	1.459638002	0.375683264	0.795836884	1.375930387	0.452946855	0.831622112	-1.036706184	0.931767123	0.985005359	3.104629017	0.015641464	0.351334956	2.765233942	0.027117093	0.409288131	2.25638524	0.068694113	0.523344169	2.866735127	0.022875667	0.390349661	1.148869881	0.742130869	0.935447393	-1.426435541	0.553263066	0.872439688	4	76138278	76139547	1270	+	mRNA	GeneID:100280987	WRKY69 - superfamily of TFs having WRKY and zinc finger domains
243	AC205574.3_FG006	Sobic.003G018700	one-to-one	umc2049	3.066773388	1.247927307	0.534935038	0.865688565	1.147848015	0.698077734	0.921819242	-1.397488846	0.352582674	0.785286443	-1.285415255	0.482645286	0.844516815	1.226243134	0.567340028	0.877668119	-1.153351174	0.688201782	0.918907943	1.713661102	0.143733586	0.633762133	1.114504657	0.760140514	0.940536544	1.764929811	0.124579523	0.612243717	1.087188627	0.867639971	0.969839618	3	2709666	2710152	487	+	mRNA	GeneID:100281134	uncharacterized LOC100281134, transcript variant X2
244	AC205608.4_FG004	Sobic.002G367700	one-to-one	pco106840	5.729531075	-2.282943988	0.012663437	0.331591135	-1.276398441	0.414116012	0.814376718	1.316549911	0.358912822	0.788039897	-1.358537602	0.308403442	0.760174238	1.191136763	0.556074646	0.873469489	-1.349462785	0.318728131	0.766165264	-1.105288622	0.735120791	0.93315501	1.006724762	0.981891959	0.996222544	-1.420275891	0.246104693	0.721678678	-1.788582558	0.177787985	0.667208643	2	217343251	217343623	373	-	misc_RNA	GeneID:100283453	uncharacterized LOC100283453, transcript variant X1
245	AC205677.3_FG001	Sobic.007G019300	one-to-one	LOC100383432	4.852474102	1.085020779	0.555985489	0.87345436	1.098276076	0.499600449	0.851708863	1.024603503	0.859997228	0.968027524	1.012237375	0.929638391	0.984392147	1.025558863	0.854693775	0.96651945	1.017145373	0.901791929	0.978125613	1.000932419	0.994600907	0.999019898	1.004848663	0.971985163	0.994084684	1.093995713	0.517360749	0.859122094	-1.012216629	0.950294847	0.98936196	6	4928016	4928415	400	+	mRNA	GeneID:100383432	AP3-complex subunit beta-A, transcript variant 2
246	AC205703.4_FG001	Sobic.004G203700	one-to-one	LOC100285743	-1.088448269	-1.534357204	0.419259225	0.816733266	-1.77246171	0.28446254	0.746353478	-1.82432391	0.261867497	0.732120033	-1.579252471	0.389374364	0.803038277	2.082521603	0.175479009	0.664904551	2.835465862	0.061844999	0.51015012	3.799193953	0.020867663	0.380027345	4.477916469	0.011070447	0.318073967	-2.089110369	0.17374312	0.663621568	1.155181925	0.84572626	0.96450338	5	185557591	185557933	343	+	mRNA	GeneID:100285743	BCL-2 binding anthanogene-1
247	AC205703.4_FG002	Sobic.004G203500	one-to-one	cl6346_1	5.347124756	1.177745591	0.410930827	0.812889428	1.3681675	0.126300019	0.614330054	1.066796743	0.742687914	0.935621871	-1.088945392	0.665725496	0.911424559	1.050010656	0.804154115	0.953610887	-1.098047625	0.635567676	0.901673432	-1.015986587	0.935703753	0.985834232	-1.00835876	0.966225498	0.992742092	1.357895568	0.134940556	0.624796764	-1.161683398	0.591728166	0.886407752	5	185544854	185545419	566	+	mRNA	GeneID:100281189	Actin-related protein 3, transcript variant X1
248	AC205703.4_FG010	Sobic.004G204100	one-to-one	LOC103627381	5.39106431	1.194653563	0.209286333	0.694325584	1.20168691	0.19544845	0.682715219	1.149060519	0.321488838	0.767715551	1.142335188	0.341673816	0.779336331	1.076136168	0.595984313	0.887844178	1.017622414	0.899083956	0.977418366	-1.067764984	0.635333887	0.901574002	-1.122553093	0.406959333	0.810974486	1.263346688	0.105427914	0.588350426	-1.005887353	0.975954283	0.994923711	5	185778365	185778767	403	+	mRNA	GeneID:103627381	myosin-9
249	AC205735.3_FG006	Sobic.005G059400	one-to-one	LOC103654560	0.292847622	-1.218662564	0.401911863	0.808637892	-1.022292988	0.924617493	0.983351283	1.104085663	0.671825944	0.913369894	-1.07970551	0.74251335	0.93557742	-1.186961884	0.466167801	0.837291655	-1.054094698	0.821267175	0.958257902	-1.310507598	0.25670111	0.728978791	1.0242965	0.917948522	0.98187102	-1.372273302	0.187940463	0.676125457	-1.192087374	0.595694226	0.887788989	4	209836900	209838390	1491	+	mRNA	GeneID:103654560	mechanosensitive ion channel protein 6-like
250	AC205735.3_FG006	Sobic.005G059400	one-to-one	LOC100384682	0.590697747	-1.190703148	0.529958717	0.863589438	1.372962016	0.261452628	0.731778832	-1.011517449	0.966900259	0.992895546	-1.653618808	0.084183433	0.554088896	-1.51852557	0.145108556	0.635267746	-1.723286676	0.063867766	0.514352396	-1.501235171	0.155651823	0.645886814	-1.042130549	0.881173578	0.973313083	-1.049223674	0.861843326	0.968443766	-1.634790195	0.220219449	0.702808093	4	209835332	209837385	2054	-	mRNA	GeneID:100384682	Pentatricopeptide repeat-containing protein, transcript variant X2
251	AC205834.3_FG003	Sobic.005G110412	one-to-many	LOC100279559	4.071330472	1.146832853	0.646485572	0.90487082	1.287390326	0.401873686	0.808637892	-1.021751128	0.94236367	0.98766275	-1.146978405	0.646182735	0.904831261	1.346258623	0.326085995	0.770307079	1.08450279	0.785444124	0.948333911	1.375541266	0.293503917	0.751621176	1.24390128	0.467522165	0.83770589	1.423632685	0.24658768	0.721967307	-1.122561428	0.783825573	0.947686398	4	227336548	227336934	387	-	mRNA	GeneID:100279559	BTB/POZ domain-containing protein POB1, transcript variant X1
252	AC205853.3_FG014	Sobic.002G034900	many-to-many	LOC103654959	4.324784666	-1.226289236	0.153719625	0.644228782	-1.259947429	0.109506242	0.593714836	1.153119085	0.310303466	0.761537439	1.184768963	0.230691625	0.710507658	1.117855941	0.424291593	0.819180234	1.284414452	0.08526159	0.55601515	-1.031545338	0.821915188	0.958433373	1.084105418	0.56040085	0.875292132	-1.409004112	0.02355233	0.393588442	1.02744719	0.889580216	0.975106193	4	244585905	244586399	495	+	mRNA	GeneID:103654959	Anthranilate phosphoribosyltransferase, transcript variant X2
253	AC205853.3_FG014	Sobic.006G107332	many-to-many	LOC103654959	4.324784666	-1.226289236	0.153719625	0.644228782	-1.259947429	0.109506242	0.593714836	1.153119085	0.310303466	0.761537439	1.184768963	0.230691625	0.710507658	1.117855941	0.424291593	0.819180234	1.284414452	0.08526159	0.55601515	-1.031545338	0.821915188	0.958433373	1.084105418	0.56040085	0.875292132	-1.409004112	0.02355233	0.393588442	1.02744719	0.889580216	0.975106193	4	244585905	244586399	495	+	mRNA	GeneID:103654959	Anthranilate phosphoribosyltransferase, transcript variant X2
254	AC206223.3_FG001	Sobic.001G405400	one-to-one	LOC100285794	0.83809492	-1.377262562	0.278693503	0.743103691	1.522866034	0.160612033	0.651060332	1.239813773	0.461874234	0.835228456	-1.691694688	0.085060764	0.555800888	-1.47941904	0.189412784	0.677297455	-2.061976735	0.022913394	0.390415583	-1.834204103	0.050502982	0.485678864	-1.218882314	0.497475428	0.850695509	1.011989054	0.967147362	0.992941471	-2.097386374	0.086127254	0.557502174	9	140002357	140003046	690	-	mRNA	GeneID:100285794	pherophorin like protein
255	AC206223.3_FG006	Sobic.001G404700	one-to-one	LOC100280156	0.987749516	1.101161372	0.731431842	0.93202934	1.555712908	0.130138871	0.618644748	1.064714475	0.823060876	0.958735174	-1.326921798	0.321214142	0.767632165	-1.106791413	0.71787273	0.927613906	-2.015548758	0.022885788	0.390349661	-1.178416838	0.560282366	0.875203673	-1.518965746	0.150561447	0.641360955	2.005296038	0.023730803	0.394218845	-1.412792846	0.389417902	0.803065119	9	139925265	139926031	767	+	mRNA	GeneID:100280156	putative protein kinase superfamily protein
256	AC206788.3_FG015	Sobic.009G205700	one-to-one	LOC100191664	4.52809937	1.238243748	0.442005364	0.826823737	-1.27006729	0.390960506	0.803895769	-1.38103211	0.251607578	0.725494439	1.138751859	0.637955984	0.902458674	-1.125949366	0.667273571	0.912026831	-1.259066453	0.407998472	0.81136141	1.226549036	0.462136643	0.835327615	-1.433764264	0.203198139	0.689751286	1.384637011	0.24797289	0.722866861	1.572652882	0.255385032	0.728272342	6	164059138	164060851	1714	+	mRNA	GeneID:100191664	UDP-glycosyltransferase 88A1
257	AC206788.3_FG015	Sobic.009G205700	one-to-one	LOC100282905	2.653067868	1.222785599	0.295576202	0.752720771	-1.114680933	0.567044597	0.877611815	-1.062027532	0.750052045	0.937414786	1.283409093	0.198919649	0.686069647	1.197989176	0.345734388	0.781263832	1.408597823	0.085070774	0.55582219	1.272297489	0.214135983	0.698329218	1.097543901	0.623088796	0.897613085	1.03995895	0.83552011	0.961764165	1.363015792	0.256429851	0.72891077	6	164060908	164062525	1618	-	mRNA	GeneID:100282905	anthocyanidin 5,3-O-glucosyltransferase
258	AC206840.3_FG002	Sobic.001G377400	one-to-one	LOC100278758	3.475915521	-1.076569478	0.606809277	0.892040401	1.109472824	0.47070758	0.839085496	1.108742676	0.473472866	0.840305745	-1.077278439	0.603634005	0.890745798	1.026938104	0.852306547	0.966040968	-1.295729014	0.08525662	0.55601515	-1.079658717	0.593049287	0.886834566	-1.202780049	0.208477735	0.693949057	1.235994076	0.152384185	0.643059068	-1.19442458	0.385039456	0.800813342	1	58016534	58016756	223	+	mRNA	GeneID:100278758	uncharacterized LOC100278758
259	AC206901.3_FG005	Sobic.006G148000	one-to-one	LOC100272967	1.304417419	2.704910954	0.087177774	0.559125015	1.247124921	0.68981737	0.919356936	-1.608360228	0.395212763	0.805878695	1.348527135	0.589809863	0.885830628	1.348344088	0.589977011	0.885908421	2.338441726	0.138870417	0.628958077	2.168623005	0.174707152	0.6641624	1.734070947	0.326775252	0.770486577	1.559650024	0.425774456	0.819868536	2.16891741	0.329339094	0.771877778	10	131916875	131917171	297	-	mRNA	GeneID:100272967	MYB transcription factor
260	AC207043.3_FG002	Sobic.004G058000	one-to-one	LOC100280912	1.264031447	3.019229346	0.051177068	0.487326712	-1.079859666	0.884531186	0.973977002	-2.549131756	0.092699344	0.568697132	1.279001756	0.642975267	0.903932246	1.881687293	0.243377167	0.719662148	1.304752386	0.616532287	0.895307437	4.796668835	0.008966817	0.300004819	1.020133381	0.969933541	0.993541316	4.354271016	0.013017789	0.333769922	3.260343993	0.129490586	0.618236332	5	88306172	88307330	1159	+	mRNA	GeneID:100280912	VQ motif family protein
261	AC207321.3_FG003	Sobic.006G109650	many-to-many	LOC103650955	5.210088025	-1.398834519	0.092330955	0.568016986	1.171714004	0.408618227	0.811614676	1.350109988	0.128532023	0.616711526	-1.214000348	0.314768651	0.763928668	-1.146653646	0.474131715	0.840625705	-1.04500559	0.816424837	0.957053652	-1.54810854	0.033626672	0.434341185	1.161716607	0.433844242	0.823350412	-1.534899638	0.036731038	0.445206866	-1.639033996	0.080928282	0.54775474	3	177609579	177609840	262	+	misc_RNA	GeneID:103650955	sister chromatid cohesion protein PDS5 homolog A, transcript variant X4
262	AC207321.3_FG003	Sobic.001G150066	many-to-many	LOC103650955	5.210088025	-1.398834519	0.092330955	0.568016986	1.171714004	0.408618227	0.811614676	1.350109988	0.128532023	0.616711526	-1.214000348	0.314768651	0.763928668	-1.146653646	0.474131715	0.840625705	-1.04500559	0.816424837	0.957053652	-1.54810854	0.033626672	0.434341185	1.161716607	0.433844242	0.823350412	-1.534899638	0.036731038	0.445206866	-1.639033996	0.080928282	0.54775474	3	177609579	177609840	262	+	misc_RNA	GeneID:103650955	sister chromatid cohesion protein PDS5 homolog A, transcript variant X4
263	AC207342.3_FG007	Sobic.003G186600	one-to-one	LOC100193373	2.574697641	-1.061100186	0.636053151	0.901809345	1.107387024	0.419257851	0.816733266	1.0308007	0.80818182	0.954820451	-1.139937698	0.303221871	0.757562083	1.011807938	0.92508781	0.983425146	-1.133962115	0.32233698	0.768040195	-1.018771114	0.881611643	0.973415234	1.00526965	0.966415741	0.992752771	1.081285146	0.53408681	0.865360866	-1.175048577	0.36778102	0.792130047	8	140406240	140406941	702	-	mRNA	GeneID:100193373	F-box protein SKIP8, transcript variant X2
264	AC207342.3_FG008	Sobic.003G186500	one-to-one	LOC100502398	7.560082854	1.279095452	0.43878513	0.825707587	-1.47138381	0.231423634	0.711124803	-1.67848959	0.115371145	0.600619433	1.121270189	0.716570409	0.927167344	-1.441462592	0.255980869	0.728598472	-1.130820282	0.69667971	0.921642785	1.164435067	0.629811701	0.899651681	-1.267955071	0.454894595	0.832649351	1.003444063	0.991278861	0.998349453	1.88204034	0.169402552	0.659152139	8	140400434	140401299	866	+	mRNA	GeneID:100502398	DCD (Development and Cell Death) domain protein
265	AC207628.4_FG009	Sobic.003G277600	one-to-one	LOC103651263	5.562126986	1.457034379	0.105495645	0.588466186	-1.349061457	0.190498804	0.678604583	-1.093471466	0.687867586	0.918844229	1.797604221	0.017193194	0.361948015	1.308195931	0.23744626	0.715336173	1.172513083	0.476990844	0.841853339	1.430474923	0.122069327	0.609199956	-1.533120821	0.069515417	0.524981766	1.625641943	0.042130282	0.462196309	1.965628923	0.045174138	0.470790517	3	206099056	206099490	435	-	mRNA	GeneID:103651263	type I inositol 1,4,5-trisphosphate 5-phosphatase 1-like, transcript variant X1
266	AC207628.4_FG010	Sobic.003G277500	one-to-one	LOC100191711	2.342461036	2.50309955	0.004154694	0.239847655	-1.264409738	0.399110836	0.807359278	-1.443646153	0.194704194	0.682210355	2.192326311	0.011166005	0.319084968	-1.01176939	0.966028409	0.992693217	2.666831813	0.00258772	0.206845623	1.426852964	0.208487972	0.693949057	1.216439268	0.479649246	0.843040885	-1.077951053	0.784953167	0.948152526	3.164943445	0.008954374	0.299816529	3	206103854	206104054	201	-	mRNA	GeneID:100191711	uncharacterized LOC100191711
267	AC207652.3_FG001	Sobic.003G128600	one-to-one	LOC103649968	2.930342438	1.494195421	0.274683818	0.740595683	1.104984221	0.781757117	0.947235137	-1.116506323	0.759814037	0.940367601	1.21112826	0.596368971	0.887979668	1.051927252	0.888167537	0.974905086	1.200187994	0.613719492	0.894410814	1.174483428	0.656080062	0.907836087	-1.00911546	0.979883626	0.995868506	1.30961557	0.457965062	0.834000696	1.35223236	0.555684556	0.87329045	3	37934962	37936782	1821	-	misc_RNA	GeneID:103649968	uncharacterized LOC103649968, transcript variant X4
268	AC207656.3_FG002	Sobic.010G236300	one-to-one	LOC100280136	4.143012323	1.324230994	0.274949368	0.740777753	-1.396500084	0.197944917	0.685282899	-1.321529922	0.278310883	0.742932133	1.399354388	0.195371994	0.682637365	-1.100656091	0.704019236	0.923662525	1.470745346	0.140667205	0.630840539	1.2006747	0.471760428	0.839333136	1.051017068	0.843459415	0.963947286	-1.222433874	0.430221127	0.821905038	1.849288695	0.100133216	0.580816266	5	50795530	50797673	2144	+	mRNA	GeneID:100280136	Auxin response factor 16, transcript variant X1
269	AC207722.2_FG009	Sobic.002G288300	one-to-one	LOC100281248	13.55004911	-1.704731702	0.460786664	0.834836321	-1.324659641	0.695442735	0.92122486	1.092134271	0.902091941	0.978231393	-1.178353774	0.818924722	0.957601763	-1.291661776	0.721450347	0.9287205	-1.363363014	0.666230552	0.911586063	-1.410668093	0.632346298	0.900560646	-1.157006532	0.838770685	0.962526731	-1.61507739	0.506643735	0.854827193	-1.286920541	0.803542752	0.953403611	7	152283196	152284273	1078	-	mRNA	GeneID:100281248	chlorophyll a-b binding protein 2
270	AC207728.2_FG003	Sobic.009G052300	one-to-one	LOC103630057	1.289173484	-1.625685076	0.020709127	0.379483353	1.399180248	0.09365644	0.570255895	1.361414226	0.120833747	0.607533161	-1.670782048	0.015511849	0.350691202	1.212804545	0.319582513	0.766362362	-1.670728866	0.015517088	0.350692072	-1.122533908	0.546484956	0.87044359	1.000031832	0.999866637	1	1.246408417	0.258288548	0.729684748	-2.274626448	0.007510738	0.28469088	6	130351341	130351704	364	-	misc_RNA	GeneID:103630057	serine/threonine-protein phosphatase 4 regulatory subunit 3, transcript variant X2
271	AC207890.3_FG002	Sobic.004G160700	one-to-one	cl152_1	6.693993615	1.495123696	0.134856078	0.624796764	1.209084152	0.466669192	0.837467859	-1.128510376	0.641142051	0.903481511	1.095758983	0.723983279	0.929647431	1.020820513	0.936440557	0.985908971	1.111784776	0.682613094	0.917055797	1.15200654	0.585908236	0.884471884	1.01462529	0.955189973	0.990306608	1.372795321	0.231977355	0.711296879	1.236575381	0.563480403	0.876320211	4	103714307	103714526	220	-	mRNA	GeneID:100280237	TUDOR-SN protein 1
272	AC208023.3_FG001	Sobic.010G213400	one-to-one	LOC100282298	6.202980589	1.212619559	0.269993941	0.737531653	-1.193351393	0.310183165	0.761424299	-1.368186077	0.082569279	0.551393544	1.057664059	0.743498256	0.935820376	-1.29863835	0.141600898	0.631684331	-1.1994338	0.29697626	0.753662887	1.053554345	0.760687509	0.94065315	-1.268598022	0.178082339	0.667440966	1.119986088	0.510813002	0.856201477	1.44708124	0.141609343	0.631684331	9	111339069	111339241	173	+	mRNA	GeneID:100282298	protein transport protein SEC61 gamma subunit
273	AC208110.2_FG006	Sobic.006G201300	one-to-one	LOC100501538	6.922937859	-2.407777473	0.028799246	0.414660616	-1.292856253	0.48928438	0.847010205	1.58695522	0.222168173	0.704377066	-1.173549559	0.664980872	0.911039328	1.248102869	0.549908106	0.871297872	1.019075111	0.959086974	0.991164728	-1.271493929	0.517451479	0.859150773	1.195935147	0.628544637	0.899334588	-1.965948607	0.08225844	0.55055779	-1.862370598	0.243959228	0.720184685	10	141445387	141445679	293	+	mRNA	GeneID:100501538	uncharacterized LOC100501538
274	AC208110.2_FG007	Sobic.006G201400	one-to-one	LOC100283430	4.394650073	-1.263336759	0.601562969	0.890162959	-1.019162435	0.966017067	0.992693217	-1.537449531	0.342101745	0.77951583	-1.905796799	0.162232371	0.65304793	-1.204026919	0.677787015	0.915522127	-2.218860316	0.089489288	0.563627627	1.276922888	0.585201936	0.884347015	-1.164269096	0.733338045	0.932544386	1.458729056	0.402614414	0.808948742	-1.239583324	0.733715035	0.932702839	10	141452386	141452584	199	-	mRNA	GeneID:100283430	seed specific protein Bn15D1B
275	AC208113.3_FG005	Sobic.001G129500	one-to-one	LOC100275787	2.786897771	1.134443073	0.362174482	0.789590534	-1.113917592	0.43398763	0.823438805	-1.025041376	0.856185935	0.966880159	1.232804963	0.140076116	0.630333131	1.123990154	0.39749985	0.80664331	1.213545627	0.170110565	0.660016773	1.152136414	0.308107207	0.760016919	-1.015870303	0.908114673	0.979584062	1.050725095	0.717399416	0.927438684	1.263676096	0.236727131	0.714740685	1	267909681	267910905	1225	-	mRNA	GeneID:100275787	hypothetical protein
276	AC208201.3_FG001	Sobic.001G406100	one-to-one	LOC100191274	3.692077206	-1.161461694	0.376328095	0.796243578	-1.253593624	0.189064782	0.676978779	1.16431548	0.36876919	0.79252311	1.256673785	0.184588437	0.67349795	1.014385124	0.931788432	0.985005359	1.009600654	0.954333483	0.99010077	-1.147804176	0.4142337	0.81441215	-1.244723624	0.202516866	0.689090778	-1.155983519	0.391186654	0.803986287	1.079324123	0.746753344	0.936824241	1	45571905	45572540	636	+	mRNA	GeneID:100191274	Mitochondrial succinate-fumarate transporter 1
277	AC208201.3_FG002	Sobic.001G406300	one-to-one	PP2C26	3.889945299	2.097960902	0.01105255	0.317724828	1.199713508	0.48560781	0.845593388	-1.241145822	0.409669346	0.812146747	1.408954707	0.198548276	0.685782115	1.726858149	0.049178384	0.481818572	1.913172839	0.022677629	0.389623069	2.143282777	0.009339411	0.303474012	1.357866815	0.248545851	0.723369948	1.893650592	0.02453897	0.397692463	1.748718247	0.141971536	0.631838793	1	45537884	45538456	573	+	mRNA	GeneID:100383423	2C-type protein phosphatase protein
278	AC208201.3_FG003	Sobic.001G406700	one-to-one	LOC103634496	3.427308733	-6.811577451	0.027396138	0.410334508	-1.312508237	0.733088039	0.932453511	1.495786877	0.614470099	0.894653635	-3.469572307	0.133327524	0.622809808	-2.985924306	0.183008613	0.672253553	-5.608053048	0.044144077	0.467099185	-4.466306394	0.075697041	0.537972352	-1.616352839	0.54880933	0.870998922	-3.626722947	0.121068151	0.607786664	-5.189740726	0.158043908	0.648478296	1	45508643	45510322	1680	+	mRNA	GeneID:103634496	protein trichome birefringence-like 28
279	AC208204.3_FG006	Sobic.001G426000	one-to-many	IDPC175	4.580944421	1.164287769	0.659448859	0.909078199	-1.528891462	0.229128781	0.709223765	-1.605501425	0.182500991	0.671790475	1.108731268	0.764495079	0.941846321	-1.00998771	0.976951556	0.995171208	-1.056927366	0.872186915	0.971051946	1.589624714	0.191295266	0.679124135	-1.171848418	0.646026399	0.904803497	1.218398594	0.56804084	0.878063915	1.78006963	0.247156197	0.722223037	1	38997591	38998589	999	+	mRNA	GeneID:100274593	uncharacterized LOC100274593
280	AC208327.4_FG003	Sobic.008G016100	one-to-one	LOC100217083	4.315311278	1.256174124	0.174062175	0.663723776	1.275905275	0.148244565	0.638484694	1.011755704	0.94260331	0.987745529	-1.00390572	0.980839725	0.996114539	-1.195701344	0.280814597	0.744080294	1.458846204	0.032344914	0.429109811	-1.209757655	0.251832672	0.725719338	1.464544048	0.030854857	0.423043895	-1.3886167	0.0580806	0.501518383	-1.015707338	0.945871823	0.988353111	8	130351366	130351546	181	+	mRNA	GeneID:100217083	uncharacterized LOC100217083
281	AC208327.4_FG006	Sobic.009G046900	one-to-one	pco120288	4.079652566	-1.175018661	0.217040427	0.700677746	-1.000321638	0.997981705	0.999731367	1.063874625	0.627676085	0.899091257	-1.104115864	0.440790334	0.826465329	1.031498146	0.807477858	0.954613309	-1.33581222	0.035613054	0.441605645	-1.031387821	0.808127532	0.954807185	-1.209847865	0.1489404	0.639201611	1.172651869	0.222542079	0.704671907	-1.174640851	0.377291347	0.796802874	8	130406535	130407235	701	-	mRNA	GeneID:100191451	uncharacterized LOC100191451
282	AC208341.4_FG005	Sobic.009G156300	one-to-one	LOC100282245	4.432325797	-1.130897489	0.487756617	0.84648776	-1.250544028	0.215878295	0.699662536	-1.048750455	0.78680601	0.948835209	1.054395599	0.763513484	0.941574306	-1.114994288	0.538470811	0.867309875	-1.01320465	0.940511013	0.987220788	-1.063164534	0.72804536	0.931029909	-1.068318524	0.707623161	0.924518105	-1.24451091	0.225452097	0.706578355	1.105797864	0.686643985	0.91852036	8	98130664	98131568	905	-	mRNA	GeneID:100282245	pleckstrin homology domain-containing protein 1
283	AC208341.4_FG006	Sobic.009G156800	one-to-one	LOC103635584	1.944112114	-1.490862449	0.11520337	0.600322562	-1.15640818	0.551404705	0.871727002	1.28056886	0.316358523	0.764782599	-1.006754279	0.977847944	0.995355744	-1.084826512	0.737486585	0.933941998	1.463943904	0.131303508	0.6198842	-1.38919505	0.188663042	0.676704844	1.473831789	0.125142875	0.612890623	-2.367676164	0.002669535	0.208730959	-1.289218179	0.463018907	0.835789896	8	98144780	98144948	169	-	mRNA	GeneID:103635584	uncharacterized LOC103635584, transcript variant X1
284	AC208346.3_FG004	Sobic.003G341700	one-to-one	LOC100381723	3.146694858	1.196454649	0.207979694	0.693774679	1.160539135	0.291805653	0.750926682	-1.046956706	0.740806993	0.935106171	-1.015528865	0.91139992	0.98027735	-1.072307414	0.615684863	0.895099643	-1.038844948	0.783407491	0.947588461	-1.024213712	0.862878216	0.968607263	-1.022959547	0.869829389	0.970338756	1.159118039	0.295642608	0.752762029	1.030947266	0.876356351	0.972277986	3	186536220	186538166	1947	-	mRNA	GeneID:100381723	uncharacterized LOC100381723
285	AC208358.3_FG005	Sobic.007G142300	one-to-one	LOC103653308	1.844563028	-2.889716891	0.102289381	0.584110653	-1.360935339	0.620075919	0.896510543	1.284168744	0.686991099	0.918639352	-1.653467678	0.421859756	0.818076982	-1.168327013	0.801753206	0.952945755	1.024293862	0.969064535	0.993314578	-1.500329033	0.515341712	0.858193473	1.693636794	0.400565994	0.808143211	-3.458153645	0.060088911	0.506137765	-2.123331511	0.395734079	0.805989195	4	62425159	62426731	1573	-	mRNA	GeneID:103653308	QWRF motif-containing protein 4, transcript variant X2
286	AC208436.3_FG007	Sobic.001G407100	one-to-one	LOC100384354	-0.126698914	-5.261537562	0.002720894	0.210077434	-1.69867867	0.268291847	0.736403345	1.844910443	0.203879373	0.690388072	-1.678905116	0.278566549	0.74306907	-1.399129773	0.477196928	0.84196594	-1.411541077	0.465900499	0.837172054	-2.581269128	0.057812	0.500785188	1.189412865	0.711720589	0.925735077	-5.215274264	0.002828218	0.213580128	-3.097429581	0.103614546	0.58611814	1	45270677	45270987	311	+	mRNA	GeneID:100384354	uncharacterized LOC100384354, transcript variant X1
287	AC208576.3_FG001	Sobic.006G109650	many-to-many	LOC103635345	4.038631694	1.065027736	0.663748409	0.910769007	1.037778295	0.797602265	0.951773688	1.011102813	0.939066898	0.986749076	1.037651823	0.798251574	0.951861071	1.1469623	0.349956944	0.783724448	1.226824739	0.171128628	0.66103699	1.134367628	0.388997206	0.80287344	1.182308663	0.257143971	0.729113502	-1.004320816	0.976185261	0.994958055	1.026257478	0.89905197	0.977412122	1	64438241	64438636	396	+	mRNA	GeneID:103635345	peptidyl-prolyl cis-trans isomerase PASTICCINO1
288	AC208576.3_FG001	Sobic.001G150066	many-to-many	LOC103635345	4.038631694	1.065027736	0.663748409	0.910769007	1.037778295	0.797602265	0.951773688	1.011102813	0.939066898	0.986749076	1.037651823	0.798251574	0.951861071	1.1469623	0.349956944	0.783724448	1.226824739	0.171128628	0.66103699	1.134367628	0.388997206	0.80287344	1.182308663	0.257143971	0.729113502	-1.004320816	0.976185261	0.994958055	1.026257478	0.89905197	0.977412122	1	64438241	64438636	396	+	mRNA	GeneID:103635345	peptidyl-prolyl cis-trans isomerase PASTICCINO1
289	AC208711.3_FG005	Sobic.002G098300	one-to-many	LOC100274161	3.166800399	-1.107061872	0.566828541	0.877520652	1.577833293	0.019443469	0.371790982	1.573527183	0.020056285	0.375690702	-1.110091454	0.556577883	0.873723552	1.147124182	0.441734221	0.826723242	-1.060114714	0.741393098	0.935273366	-1.371714769	0.089290732	0.563249508	1.047142766	0.794401284	0.951050204	1.098478103	0.596563563	0.888037474	-1.746759079	0.038767062	0.451354709	6	99058145	99058368	224	-	mRNA	GeneID:100274161	transcription initiation factor TFIID subunit 5
290	AC208897.3_FG003	Sobic.001G454700	one-to-one	LOC100383408	-0.269302865	-1.920302713	0.285276708	0.746781809	-2.388348566	0.160179695	0.650756486	1.136550159	0.830727165	0.960472	1.413567727	0.565208665	0.87690263	-1.816622857	0.326684947	0.770486577	1.058404795	0.924424645	0.983297311	-2.064682996	0.237279753	0.715296791	-1.335564364	0.630054238	0.899824254	-3.692208932	0.042752391	0.463794948	1.243735454	0.796799208	0.951588299	1	27301799	27302434	636	+	mRNA	GeneID:100383408	uncharacterized LOC100383408
291	AC208897.3_FG004	Sobic.001G454100	one-to-one	LOC103632803	3.48207748	3.335640772	0.040586276	0.457894774	1.162585539	0.782533754	0.947453154	-1.056425861	0.919795153	0.982290368	2.715909742	0.082586787	0.551393544	5.083593655	0.008634875	0.296329067	13.19011325	0.000250797	0.070496714	5.370439804	0.007025806	0.278707802	4.856609572	0.010246953	0.311333895	1.285587314	0.646103549	0.904812902	2.869157288	0.18517885	0.673976556	1	27313078	27313338	261	-	mRNA	GeneID:103632803	sugar transport protein 13
292	AC209208.3_FG002	Sobic.004G288700	one-to-one	pip1b	7.626673028	2.306400904	0.153593808	0.644124838	-1.300421707	0.64300382	0.903932246	-3.023811135	0.065348836	0.517182146	-1.008174369	0.988495152	0.997647137	-1.51584753	0.46550217	0.836972393	-1.298892504	0.644481067	0.904420116	1.994798999	0.233132538	0.712156753	-1.288360966	0.654744588	0.907399619	1.976298266	0.239191001	0.716893529	2.999293801	0.182704524	0.671890234	5	198707200	198707596	397	+	mRNA	GeneID:541779	plasma membrane intrinsic protein 1
293	AC209208.3_FG005	Sobic.004G289800	one-to-one	LOC100278464	3.57591551	-1.185140836	0.206876015	0.692991006	-1.26908183	0.084269106	0.554236129	-1.08599473	0.531057373	0.864085321	-1.014163683	0.914378726	0.980841969	-1.087692782	0.523416908	0.861313271	-1.33384676	0.041185934	0.459576333	-1.001563591	0.990468507	0.998199479	-1.315218423	0.050632479	0.485942745	1.034736405	0.794263237	0.951050204	1.070827864	0.712055613	0.925747037	5	198641703	198641989	287	-	mRNA	GeneID:100278464	hypothetical protein
294	AC209242.3_FG003	Sobic.004G084500	one-to-one	cl347_1	3.40380456	1.125237709	0.359457421	0.788221226	1.068604215	0.60264368	0.890485834	-1.168776989	0.2307982	0.710688148	-1.109952152	0.416343207	0.815367184	-1.015138784	0.905728308	0.978974534	-1.263316495	0.081140636	0.548089511	1.151346995	0.276680708	0.741781271	-1.138172031	0.316249319	0.764751437	1.400332034	0.016840331	0.359927769	1.052997633	0.773758445	0.944691982	4	237222277	237222606	330	-	mRNA	GeneID:100273218	Peptidase C13 family
295	AC209257.4_FG006	Sobic.009G170800	one-to-one	LOC103630470	0.196048507	-1.336911414	0.586312889	0.884587464	-1.659433793	0.347569786	0.7822039	-1.150540198	0.791872303	0.950429441	1.078836179	0.88635554	0.974391871	-1.740230502	0.305645571	0.758832251	-2.093216302	0.177939391	0.667318008	-1.512533421	0.440485928	0.826371451	-2.258237478	0.140015634	0.630269012	-1.11146374	0.842290049	0.963643672	1.241244391	0.773733995	0.944691982	6	157408716	157409054	339	+	mRNA	GeneID:103630470	dehydration-responsive element-binding protein 2D
296	AC209257.4_FG008	Sobic.009G171100	one-to-one	LOC100273220	1.84112315	1.383730987	0.155687716	0.645988685	-1.05709507	0.801510485	0.952836422	-1.387725285	0.152300172	0.643023625	1.054052427	0.811594747	0.955593196	-1.821372307	0.014823402	0.346315742	-1.594872161	0.04866762	0.480511985	-1.312487656	0.229720728	0.709732021	-1.681078871	0.030629288	0.422369905	1.211654543	0.390434546	0.803578529	1.462735204	0.234656269	0.713129712	6	157417544	157418256	713	+	mRNA	GeneID:100273220	hypothetical protein
297	AC209364.3_FG004	Sobic.002G034900	many-to-many	LOC103651615	4.410779447	-1.632925103	0.013417934	0.33619099	1.005990471	0.973116604	0.994204948	1.40842785	0.068780466	0.52341782	-1.166340962	0.391493896	0.804208021	-1.146326568	0.445701056	0.828433294	-1.370891126	0.090951426	0.565926636	-1.614518264	0.015273292	0.349248967	-1.175377674	0.368807427	0.79252311	-1.365436972	0.094714875	0.571868529	-1.642707093	0.062895666	0.512702963	3	229695276	229695539	264	-	mRNA	GeneID:103651615	pentatricopeptide repeat-containing protein At1g10910, chloroplastic, transcript variant X1
298	AC209364.3_FG004	Sobic.006G107332	many-to-many	LOC103651615	4.410779447	-1.632925103	0.013417934	0.33619099	1.005990471	0.973116604	0.994204948	1.40842785	0.068780466	0.52341782	-1.166340962	0.391493896	0.804208021	-1.146326568	0.445701056	0.828433294	-1.370891126	0.090951426	0.565926636	-1.614518264	0.015273292	0.349248967	-1.175377674	0.368807427	0.79252311	-1.365436972	0.094714875	0.571868529	-1.642707093	0.062895666	0.512702963	3	229695276	229695539	264	-	mRNA	GeneID:103651615	pentatricopeptide repeat-containing protein At1g10910, chloroplastic, transcript variant X1
299	AC209364.3_FG009	Sobic.003G221100	one-to-one	LOC100278618	0.664529545	-1.509725756	0.115493201	0.600805353	-1.141374816	0.599058647	0.889158403	1.186616399	0.497717335	0.850814252	-1.114703673	0.665427206	0.911239303	-1.074794189	0.773520179	0.944691982	-1.510256691	0.115208697	0.600324831	-1.275368411	0.339014575	0.778022381	-1.354850377	0.236672341	0.714697369	-1.074416341	0.774591163	0.944882989	-1.322725659	0.434418522	0.823520545	3	229578624	229579476	853	-	mRNA	GeneID:100278618	uncharacterized LOC100278618
300	AC209377.3_FG003	Sobic.008G070900	one-to-one	IDP227	2.355535915	1.34307065	0.231768969	0.711148167	1.065639428	0.791695922	0.950383156	-1.318407056	0.260993034	0.731445593	-1.046070466	0.851482067	0.965904173	-1.686926538	0.043441619	0.465858125	-1.16377518	0.531011049	0.864076466	-1.279518742	0.314021806	0.763577825	-1.112520826	0.658506627	0.908787861	-1.079265318	0.751456711	0.93781342	1.26034249	0.499654573	0.851744521	3	138224538	138225354	817	-	mRNA	GeneID:100277374	uncharacterized LOC100277374
301	AC209636.2_FG003	Sobic.009G136400	one-to-one	LOC100285798	0.901914232	-1.621466736	0.298119138	0.754337825	1.176017634	0.722546945	0.929072634	1.78514947	0.21592257	0.699662536	-1.06818701	0.884930003	0.974060544	-1.640084331	0.287283951	0.7483291	1.159958161	0.745132612	0.936275864	-2.927795674	0.03042833	0.421492575	1.239052239	0.639343786	0.902765365	-3.084725672	0.024255748	0.396468673	-1.906873474	0.324854061	0.769533823	6	150602438	150603816	1379	+	mRNA	GeneID:100285798	hsr203J
302	AC209664.3_FG002	Sobic.010G092400	one-to-one	LOC100383811	1.07944224	-2.187386745	0.035376317	0.440458332	-1.438804759	0.298396064	0.75456388	-1.079298899	0.824169246	0.958892115	-1.640837014	0.163446913	0.654119514	-1.92829998	0.071233846	0.528672079	-1.224583022	0.557344466	0.873978755	-1.786622762	0.106631202	0.590143751	1.339914881	0.399807726	0.807662894	-3.44438698	0.002416008	0.200090949	-1.520280449	0.394183781	0.805386603	9	4249799	4251081	1283	+	mRNA	GeneID:100383811	uncharacterized LOC100383811
303	AC209705.3_FG004	Sobic.010G147833	one-to-one	LOC103638559	5.353238307	-1.866537898	0.017888654	0.364754202	1.048437231	0.842432774	0.963691809	1.397999893	0.172955204	0.662750912	-1.399819724	0.17139831	0.661438095	-1.246878082	0.360632879	0.788833539	-1.341415204	0.228748567	0.708934359	-1.743135425	0.031701576	0.426467637	1.04353948	0.857836975	0.967446233	-1.734992407	0.032949952	0.431815026	-1.956947825	0.06101618	0.50769974	9	58917265	58920035	2771	+	misc_RNA	GeneID:103638559	uncharacterized LOC103638559, transcript variant X2
304	AC209729.3_FG003	Sobic.006G107332	many-to-many	pco132137	5.032860552	1.025290899	0.829716267	0.960247302	1.205636883	0.122627635	0.609888806	1.073668154	0.542831952	0.86911963	-1.09521492	0.43808291	0.825260431	1.063021914	0.600198213	0.889662751	-1.19272065	0.143878017	0.634037526	-1.010015071	0.931571578	0.984948271	-1.089028855	0.466571429	0.837455148	1.29995422	0.036796372	0.445397299	-1.175897381	0.331608332	0.773325221	3	223591453	223591928	476	-	misc_RNA	GeneID:100273771	uncharacterized LOC100273771, transcript variant X3
305	AC209729.3_FG003	Sobic.002G034900	many-to-many	pco132137	5.032860552	1.025290899	0.829716267	0.960247302	1.205636883	0.122627635	0.609888806	1.073668154	0.542831952	0.86911963	-1.09521492	0.43808291	0.825260431	1.063021914	0.600198213	0.889662751	-1.19272065	0.143878017	0.634037526	-1.010015071	0.931571578	0.984948271	-1.089028855	0.466571429	0.837455148	1.29995422	0.036796372	0.445397299	-1.175897381	0.331608332	0.773325221	3	223591453	223591928	476	-	misc_RNA	GeneID:100273771	uncharacterized LOC100273771, transcript variant X3
306	AC209784.3_FG007	Sobic.003G350700	one-to-one	LOC103651028	1.698896393	5.158989056	0.104131932	0.587133772	1.122782508	0.904262034	0.978868182	-2.141413927	0.433943825	0.823420614	2.145696762	0.432764578	0.822903868	1.942864325	0.49382596	0.849016347	-1.009586427	0.992091911	0.998507269	4.160476723	0.153376821	0.643953096	-2.166266326	0.42716185	0.820414427	10.11930261	0.027756792	0.411336651	4.594824928	0.272929463	0.739169813	3	184007382	184007904	523	-	mRNA	GeneID:103651028	heat shock 70 kDa protein-like
307	AC209819.3_FG003	Sobic.009G198200	one-to-one	LOC103635836	-2.047721694	3.255328799	0.16351621	0.654175167	1.166437442	0.850813182	0.965734853	-1.290269725	0.7557975	0.939085617	2.16298198	0.353058136	0.78551307	2.212099043	0.339650224	0.778480923	7.994308282	0.02114864	0.381620992	2.854204424	0.212462128	0.697084963	3.695966197	0.125557984	0.613396	-1.11014949	0.898385479	0.97722944	2.790830165	0.381513606	0.79894523	8	126343972	126344154	183	-	mRNA	GeneID:103635836	28 kDa heat- and acid-stable phosphoprotein
308	AC209819.3_FG012	Sobic.009G195600	one-to-many	rop7	0.285746724	-1.480811642	0.451610306	0.830832281	-1.494523569	0.441274852	0.826545155	-1.26413958	0.651034305	0.906315092	-1.252541376	0.663809202	0.910769785	-1.795696963	0.267384868	0.735851889	1.329816413	0.582924525	0.883398004	-1.42048947	0.500094804	0.851972205	1.665650079	0.331219393	0.773078223	-3.536100151	0.025547513	0.402395491	1.009259737	0.989928395	0.998090665	8	126283014	126283260	247	+	mRNA	GeneID:542503	Rho-related protein from plants 7
309	AC209845.4_FG010	Sobic.007G159800	one-to-one	LOC103643159	0.029982253	-1.595236397	0.442549354	0.827069609	-1.170132255	0.79428236	0.951050204	1.419150152	0.563121001	0.876185225	1.040970085	0.946809325	0.988613139	1.162973549	0.80212919	0.953085045	1.300338529	0.663622479	0.910733937	-1.220277239	0.741284742	0.935243447	1.249160324	0.712298282	0.925846139	-1.783658236	0.34401434	0.780549461	-1.363295807	0.716404541	0.927164665	1	203009786	203011775	1990	-	mRNA	GeneID:103643159	AT-hook motif nuclear-localized protein 17
310	AC209858.4_FG002	Sobic.001G501400	one-to-one	LOC100501489	3.452146842	1.943932802	0.019276101	0.371061673	2.236362828	0.006355416	0.270143805	1.115043951	0.672641759	0.913615773	-1.031737061	0.903227787	0.978578939	1.12751652	0.641665834	0.903563402	1.085006458	0.751238691	0.937803493	1.01118572	0.965464531	0.992601188	1.119441374	0.661607019	0.909811926	2.020095209	0.014257159	0.342545041	-1.150432168	0.700457592	0.92263324	1	11584009	11584368	360	+	mRNA	GeneID:100501489	transducin family protein / WD-40 repeat family protein, transcript variant X1
311	AC209858.4_FG004	Sobic.001G501600	one-to-one	cl14483_-2	2.485696973	-1.673996598	0.150446428	0.641248005	-1.430913937	0.308269882	0.7600807	-1.127544588	0.728597776	0.931151834	-1.319091076	0.427612976	0.820603701	-1.216284851	0.572763081	0.879712218	1.048659914	0.890565788	0.975366425	-1.078702221	0.826441148	0.959385389	1.383277934	0.354654862	0.786012084	-2.135131047	0.041613911	0.460787839	-1.169879302	0.748364917	0.937148898	1	11494108	11495030	923	-	mRNA	GeneID:100216560	L-ornithine N5-acetyltransferase NATA1
312	AC209877.3_FG002	Sobic.010G187900	one-to-one	LOC103638705	3.589513353	1.053747967	0.763705311	0.941574306	1.416173058	0.060478384	0.506996565	1.14132391	0.451676994	0.830887581	-1.177526426	0.354661157	0.786018357	-1.137055425	0.464354564	0.836383907	-1.492251304	0.033935195	0.435399295	-1.297748544	0.148795948	0.639001396	-1.267276276	0.186723612	0.675142009	1.38292008	0.077963968	0.542212544	-1.343939065	0.240837061	0.717887491	9	95195036	95195558	523	-	mRNA	GeneID:103638705	uncharacterized LOC103638705, transcript variant X3
313	AC209987.4_FG002	Sobic.010G231600	one-to-one	LOC100273592	-1.470032799	-2.362271036	0.188297627	0.676475044	-4.041556808	0.040998783	0.458765343	-2.965190856	0.102010794	0.583447932	-1.733140175	0.391487252	0.804208021	-2.255442331	0.211780917	0.696345782	-2.460418342	0.169437758	0.659152139	1.31468263	0.666812166	0.911815939	-1.41963032	0.58216296	0.883076077	-2.16547162	0.234322915	0.713045225	1.710877688	0.55136113	0.871702377	5	48278201	48279404	1204	+	mRNA	GeneID:100273592	putative cytochrome P450 superfamily protein
314	AC210003.2_FG004	Sobic.006G247800	one-to-one	pco083783	-1.26196545	-7.306037736	0.004035515	0.238458107	-3.445702622	0.051470233	0.487759859	-1.469682372	0.519180707	0.859748666	-3.116216355	0.070780493	0.527899398	1.735114183	0.359878316	0.788419061	-1.605715764	0.429611071	0.821564451	2.550066728	0.129804491	0.618459718	1.940702349	0.273718678	0.739857783	-2.622316938	0.11960092	0.606110883	-2.12033322	0.376757924	0.796501069	2	4177418	4177743	326	+	mRNA	GeneID:100274427	Peroxidase 16
315	AC210013.4_FG006	Sobic.001G043000	one-to-one	LOC100217017	4.244208217	-3.224290259	0.016172123	0.354779539	-1.741607871	0.217420248	0.700994517	1.052515603	0.906934339	0.979299356	-1.758956947	0.209742114	0.694649026	-2.832390366	0.029207026	0.415876078	-1.970069217	0.136606876	0.626666323	-2.981135055	0.023164062	0.391982321	-1.120021283	0.795905284	0.95143396	-4.63559787	0.002965433	0.216105585	-1.851329633	0.328020892	0.771062054	5	3412659	3412766	108	-	mRNA	GeneID:100217017	(+)-neomenthol dehydrogenase, transcript variant X1
316	AC210013.4_FG008	Sobic.001G043100	one-to-one	LOC103625787	4.966210981	1.052700924	0.729826674	0.931508656	1.191956941	0.247961113	0.722864068	1.134419678	0.401321743	0.808436876	1.001885724	0.989870992	0.998081271	1.080422744	0.603930725	0.89077341	-1.274598881	0.117719063	0.603933932	-1.049977598	0.742907124	0.935630303	-1.277002423	0.115127525	0.600177598	1.449680359	0.022851175	0.390289438	-1.132284502	0.556303033	0.873571563	5	3417821	3418005	185	+	mRNA	GeneID:103625787	protein GLE1, transcript variant X1
317	AC210013.4_FG009	Sobic.001G043601	one-to-one	LOC100284939	2.579186709	-1.084739974	0.68675479	0.918572401	1.260001546	0.261253446	0.731620146	1.350225228	0.150314375	0.641077759	-1.012256338	0.95170541	0.989600687	1.283951895	0.226081989	0.707059483	1.16475382	0.452828115	0.831552502	-1.051616679	0.802617506	0.953223121	1.179029438	0.418316579	0.816385445	1.016222869	0.936233085	0.985896725	-1.366774045	0.281929731	0.744870535	5	3430063	3430399	337	+	mRNA	GeneID:100284939	RING zinc finger protein
318	AC210013.4_FG018	Sobic.001G046000	one-to-one	LOC100277775	5.871581357	1.341038765	0.597273564	0.888344555	-2.022140259	0.215171796	0.699027452	-1.517880002	0.454702486	0.832523866	1.786549973	0.302905525	0.757284814	2.838092075	0.07475135	0.535901244	-1.216105188	0.723916253	0.929609964	4.307883205	0.017253955	0.362003415	-2.172632691	0.174397648	0.663845417	4.628486002	0.013269504	0.335335698	2.711768477	0.214399001	0.698590173	5	3493340	3493756	417	-	mRNA	GeneID:100277775	Chaperonin-like RbcX protein
319	AC210013.4_FG019	Sobic.001G046100	many-to-many	LOC103625791	5.796519377	1.221144821	0.322673787	0.768260323	1.303476653	0.195155928	0.682458638	1.161166175	0.456091114	0.833263868	1.087823137	0.672515054	0.913553077	-1.182906839	0.403334364	0.809393713	1.731927773	0.013423037	0.33619099	-1.373551411	0.125370139	0.613253991	1.592104189	0.031344306	0.424815181	-1.67769553	0.018551553	0.367659821	-1.067421841	0.816394151	0.957050492	5	3495839	3496595	757	-	mRNA	GeneID:103625791	40S ribosomal protein S2-3
320	AC210013.4_FG019	Sobic.001G046300	many-to-many	LOC103625791	5.796519377	1.221144821	0.322673787	0.768260323	1.303476653	0.195155928	0.682458638	1.161166175	0.456091114	0.833263868	1.087823137	0.672515054	0.913553077	-1.182906839	0.403334364	0.809393713	1.731927773	0.013423037	0.33619099	-1.373551411	0.125370139	0.613253991	1.592104189	0.031344306	0.424815181	-1.67769553	0.018551553	0.367659821	-1.067421841	0.816394151	0.957050492	5	3495839	3496595	757	-	mRNA	GeneID:103625791	40S ribosomal protein S2-3
321	AC210163.3_FG005	Sobic.003G382600	one-to-one	LOC100283113	-1.800570969	1.065901457	0.937802174	0.986290592	-7.046226241	0.028695816	0.414371309	-1.996540174	0.40370979	0.809629277	3.761798992	0.120824971	0.607533161	4.61455191	0.077198537	0.540869013	4.92311304	0.066678007	0.5198198	9.213138273	0.014893598	0.346900487	1.308712414	0.74263972	0.935605198	-1.000905824	0.999116621	0.999956342	7.510582814	0.097138791	0.576380859	3	172353678	172354026	349	-	mRNA	GeneID:100283113	auxin-inducible protein, transcript variant X1
322	AC210169.3_FG002	Sobic.002G142700	one-to-one	LOC103626166	1.827831498	-1.271296774	0.271369304	0.738063079	1.120045857	0.597337658	0.888344555	1.108997474	0.62949234	0.899593828	-1.283962063	0.252901901	0.726450628	-1.217224636	0.364383249	0.790543136	-1.388798288	0.139250398	0.629542482	-1.349899046	0.17412898	0.663723776	-1.081650562	0.713879815	0.9264202	-1.114239387	0.614094162	0.894464356	-1.423910685	0.253000011	0.726574283	5	29096338	29099056	2719	+	mRNA	GeneID:103626166	pentatricopeptide repeat-containing protein At1g79540
323	AC210173.4_FG005	Sobic.001G196300	one-to-one	LOC103643375	1.92344109	1.96785286	0.064077737	0.514654739	1.912066651	0.074855029	0.536123856	-1.470853976	0.271742933	0.738476101	-1.429157074	0.307630526	0.759908169	-1.045517646	0.896943004	0.976932302	4.166461049	0.000790092	0.123432857	1.406818891	0.328707051	0.771421824	5.954527283	0.000103553	0.044530594	-2.213635297	0.033226389	0.432669009	1.029175871	0.952803451	0.989819125	1	227648273	227649345	1073	+	mRNA	GeneID:103643375	cytochrome P450 84A1
324	AC210193.4_FG002	Sobic.003G298700	one-to-one	LOC100276953	2.837535255	-1.484750294	0.620796531	0.896775065	-2.878517378	0.197039987	0.684467176	-1.837935819	0.448832102	0.829779782	1.054836367	0.946495622	0.988512956	-3.011879327	0.179609148	0.668951566	-2.12157887	0.35183196	0.784808806	-1.638729327	0.537408614	0.866815593	-2.237918547	0.31977435	0.766542236	-2.107811676	0.355890749	0.786698129	1.938721541	0.558598123	0.87445756	3	199603984	199605109	1126	-	mRNA	GeneID:100276953	hypothetical protein
325	AC210517.3_FG003	Sobic.001G264400	one-to-one	LOC100193370	-0.339004431	-2.954048944	0.031158938	0.42434882	-2.883091725	0.034545905	0.43724646	-1.498939196	0.387089094	0.802028155	-1.535830342	0.359989193	0.788470875	-3.735120472	0.011247124	0.319896178	-1.647478061	0.289302082	0.749570079	-2.491842552	0.063263434	0.513538672	-1.072695347	0.879260443	0.972871632	-6.697344837	0.000848613	0.127821587	-1.024611502	0.970301264	0.993621854	1	123931103	123931331	229	-	mRNA	GeneID:100193370	uncharacterized LOC100193370
326	AC210848.3_FG004	Sobic.004G063300	one-to-one	LOC103626703	2.918945389	1.103682445	0.570113909	0.878755159	1.164709178	0.383824573	0.800056206	1.079178323	0.660190255	0.909295122	1.022633111	0.896932997	0.976932302	1.208847656	0.282109803	0.745061508	-1.13050599	0.481474038	0.843936606	1.120155612	0.514419325	0.85794369	-1.156092858	0.406818635	0.810913253	1.508302932	0.029158047	0.415876078	-1.055293743	0.825763801	0.959204962	5	91973460	91973749	290	+	mRNA	GeneID:103626703	muscle M-line assembly protein unc-89, transcript variant X1
327	AC211164.5_FG004	Sobic.002G258300	one-to-one	LOC100191304	0.767703034	-1.90263751	0.032615521	0.430245696	-2.565344488	0.00366106	0.230704765	-1.28315686	0.374750115	0.795377121	1.050775379	0.858156043	0.967551602	1.024528169	0.93029072	0.984598387	-1.260986239	0.408181005	0.811439857	1.314630348	0.331465115	0.773278484	-1.325013293	0.31821036	0.765890034	-1.47272549	0.176215986	0.665483553	1.348309635	0.450097096	0.830202998	2	198121448	198121782	335	-	mRNA	GeneID:100191304	Peroxidase 55
328	AC211175.3_FG005	Sobic.003G289800	one-to-one	LOC100501789	2.664980551	-1.130833362	0.734382406	0.932896371	-1.357801466	0.403537481	0.809545666	-1.54830284	0.238360415	0.71590812	-1.289490804	0.485810589	0.845708293	-1.657906312	0.176133428	0.665363946	-1.2878529	0.487956738	0.846559561	-1.070789428	0.85008463	0.965507772	1.00127181	0.99719576	0.999582341	-1.455768564	0.308053364	0.760016919	1.20070871	0.721211788	0.928649943	3	203929287	203930722	1436	+	mRNA	GeneID:100501789	uncharacterized LOC100501789
329	AC211276.4_FG008	Sobic.001G154300	one-to-one	LOC103626037	3.778926372	-1.456456471	0.091236141	0.566400225	1.070723524	0.747013897	0.936922447	1.083577673	0.704949455	0.924019036	-1.439178975	0.100966695	0.58224514	-1.133255029	0.556546616	0.873712132	-1.841582738	0.010492692	0.313387301	-1.227969848	0.339321713	0.778109895	-1.279606478	0.254605699	0.727756512	1.115747882	0.606179892	0.891775334	-1.559462205	0.152111579	0.642885009	5	16999903	17001800	1898	+	mRNA	GeneID:103626037	inverted formin-2-like
330	AC211357.4_FG004	Sobic.004G323800	one-to-one	LOC100281737	3.076907667	-1.250513885	0.085183916	0.555977877	1.179303504	0.193673185	0.681160755	1.069471282	0.587282972	0.884871925	-1.378938762	0.01840955	0.366929298	-1.130812514	0.326268863	0.770440533	-1.28350453	0.057541053	0.500072345	-1.209371509	0.137732954	0.627846593	1.074354418	0.562474298	0.875961457	-1.101746598	0.436154471	0.824238888	-1.474735406	0.038939632	0.451934828	5	218527693	218528238	546	-	mRNA	GeneID:100281737	peptide chain release factor 2
331	AC211390.3_FG001	Sobic.001G291400	one-to-one	LOC103637686	3.415082039	1.337723873	0.045220094	0.470876773	1.119586109	0.40871762	0.81167622	-1.142046479	0.333529348	0.774373067	1.046225249	0.738465521	0.934400226	-1.007744557	0.954456221	0.990143987	-1.158198646	0.286677534	0.748080984	1.133269806	0.361485424	0.789343334	-1.211736666	0.169320566	0.65907094	1.537443161	0.005718432	0.262213277	1.194837862	0.358641245	0.787973861	1	99314885	99315235	351	+	mRNA	GeneID:103637686	probable methyltransferase PMT2, transcript variant X2
332	AC211394.4_FG004	Sobic.010G205200	one-to-one	LOC100281588	6.982969029	1.895435294	0.082662333	0.551529217	-1.182699862	0.631980219	0.90046622	-1.787772928	0.111671778	0.596147238	1.253923821	0.519755133	0.860059484	-1.025955172	0.94146433	0.987451074	-1.082179499	0.821095334	0.958249423	1.742544876	0.126968373	0.615277536	-1.356970652	0.387987744	0.802561303	1.999308813	0.062289097	0.511288471	2.241731061	0.117533909	0.603788081	9	97674582	97674747	166	+	mRNA	GeneID:100281588	purple acid phosphatase
333	AC211401.4_FG003	Sobic.001G106700	one-to-one	si614087a01	3.93118204	-1.149646384	0.421283214	0.817841756	1.17705348	0.349172732	0.783304529	1.147395024	0.427694132	0.820650619	-1.179363034	0.34358618	0.780308638	-1.242363729	0.217948433	0.701349488	-1.193468235	0.311059092	0.762049927	-1.42548196	0.053300885	0.492277106	-1.011960016	0.944710203	0.988089971	-1.19674653	0.303883154	0.757916677	-1.353195277	0.224329743	0.706037667	1	275916398	275916815	418	+	mRNA	GeneID:100193318	hypothetical protein
334	AC211652.4_FG001	Sobic.005G111600	one-to-many	LOC100276375	0.020214794	-1.033729725	0.925104127	0.983429656	1.035105044	0.922112731	0.982746793	1.12025021	0.74802624	0.937139365	1.046944367	0.896579277	0.976881522	-1.553207768	0.224229774	0.705920973	-1.270440038	0.500974348	0.852290612	-1.739981328	0.131836817	0.620595232	-1.330080041	0.424133199	0.819062648	-1.263811744	0.510231243	0.856043635	-1.070018853	0.892148437	0.975610834	4	21644056	21644224	169	+	mRNA	GeneID:100276375	uncharacterized LOC100276375
335	AC211652.4_FG002	Sobic.005G111500	one-to-one	LOC100274561	2.433571785	1.079126803	0.718365828	0.927773344	1.415401692	0.114843615	0.599869339	1.400393608	0.12545353	0.613329573	1.067684379	0.756297823	0.939263132	1.133813476	0.553569849	0.872486281	1.416773184	0.113919437	0.598963087	-1.235118154	0.324563276	0.769396478	1.326958802	0.192733485	0.680411587	-1.157940474	0.490069599	0.847440048	-1.311617586	0.369462349	0.792844454	4	21656047	21656598	552	-	mRNA	GeneID:100274561	FHA domain-containing protein FHA2
336	AC211892.4_FG002	Sobic.007G104300	many-to-one	LOC103644279	2.381462037	1.281419035	0.307242541	0.759788583	1.334081418	0.238229108	0.71576788	1.148743948	0.56308116	0.876136627	1.103397694	0.68068544	0.916342557	-1.077133922	0.75566947	0.939026304	1.024146873	0.920283834	0.982404028	-1.237351074	0.378246171	0.797395402	-1.077382281	0.754938165	0.938848998	1.16160701	0.532566776	0.864639619	-1.041096926	0.904927187	0.978946099	1	300435982	300438293	2312	+	mRNA	GeneID:103644279	uncharacterized LOC103644279, transcript variant X2
337	AC211892.4_FG002	Sobic.007G103800	many-to-one	LOC103644279	2.381462037	1.281419035	0.307242541	0.759788583	1.334081418	0.238229108	0.71576788	1.148743948	0.56308116	0.876136627	1.103397694	0.68068544	0.916342557	-1.077133922	0.75566947	0.939026304	1.024146873	0.920283834	0.982404028	-1.237351074	0.378246171	0.797395402	-1.077382281	0.754938165	0.938848998	1.16160701	0.532566776	0.864639619	-1.041096926	0.904927187	0.978946099	1	300435982	300438293	2312	+	mRNA	GeneID:103644279	uncharacterized LOC103644279, transcript variant X2
338	AC211910.4_FG005	Sobic.001G162600	one-to-one	LOC103643720	5.718451795	1.018730952	0.935443354	0.985754192	1.145593115	0.555416865	0.873185353	-1.074282678	0.754860331	0.938831385	-1.208062675	0.414863054	0.814567531	-1.253272784	0.332509691	0.773788788	-1.71106655	0.031226555	0.424451826	-1.166613601	0.504530877	0.853845806	-1.416372333	0.143698681	0.633699091	1.3908516	0.164251002	0.654466642	-1.124529605	0.717783181	0.927564768	1	258048047	258048354	308	-	mRNA	GeneID:103643720	protein DA1-related 1, transcript variant X2
339	AC212023.4_FG004	Sobic.001G198800	one-to-one	LOC100286061	3.632721927	-6.932877546	0.113925077	0.598974724	-1.169046715	0.893916303	0.976132815	4.224850836	0.230395833	0.710309487	-1.403687018	0.772444349	0.944280412	1.595369742	0.69077138	0.919617702	1.607964085	0.685869537	0.918176865	-2.648195415	0.411205857	0.813095367	2.257078313	0.490578148	0.847607457	-6.98760783	0.112586641	0.597242099	-5.930368273	0.291952802	0.750955738	1	228404563	228405630	1068	+	mRNA	GeneID:100286061	pectinesterase inhibitor 10
340	AC212023.4_FG006	Sobic.005G110412	one-to-many	LOC100276271	4.647701785	1.186757098	0.233398395	0.712281053	-1.048538354	0.735602296	0.933332665	-1.164131471	0.287680165	0.748500153	1.068917356	0.635578333	0.901680207	1.129566953	0.390667504	0.803704995	1.094889144	0.520593792	0.860235738	1.314964438	0.065980881	0.518482915	1.024297283	0.863991611	0.968850881	1.224344589	0.162933463	0.653763389	1.244360334	0.279796809	0.743759595	1	228418468	228418654	187	-	mRNA	GeneID:100276271	uncharacterized LOC100276271
341	AC212068.4_FG005	Sobic.009G130600	one-to-one	LOC100273453	4.915655474	-1.150490891	0.549974992	0.8713302	-1.117788937	0.634114908	0.901071981	-1.156320291	0.535874653	0.866129437	-1.190149515	0.459422636	0.834591806	-1.487929906	0.103970216	0.586721206	-1.616449971	0.054033631	0.49341769	-1.286780071	0.288915024	0.749342145	-1.358190673	0.20195113	0.688563688	-1.059018117	0.805823174	0.954028488	-1.029255929	0.930280307	0.984592631	6	149267666	149267847	182	+	mRNA	GeneID:100273453	uncharacterized LOC100273453
342	AC212112.4_FG002	Sobic.004G241900	one-to-one	LOC100381831	5.105036979	-1.118490649	0.235134822	0.713580252	-1.065727168	0.492469237	0.848354891	1.050527113	0.593848087	0.886995963	1.000969732	0.991591072	0.998404377	1.011565377	0.900524065	0.977773433	-1.055240129	0.561145064	0.875547096	-1.038516281	0.682014636	0.916789829	-1.05626343	0.554192528	0.872746563	-1.047821012	0.613121354	0.894299658	-1.04950937	0.71091129	0.925459203	5	211817245	211817870	626	-	mRNA	GeneID:100381831	Protease Do-like 9
343	AC212219.3_FG005	Sobic.001G407800	one-to-many	LOC100273620	2.77297602	-5.351379119	0.035977312	0.442667249	-2.604298713	0.207591701	0.693511467	-1.240348516	0.770786964	0.943661115	-2.548699622	0.217463961	0.701018982	2.77784673	0.18021343	0.669669433	-5.089406738	0.041055807	0.458900735	3.445498069	0.109562361	0.593812206	-1.996864085	0.356154541	0.786769996	2.64185952	0.201241613	0.687829582	-2.05482539	0.493888923	0.849030073	1	45107284	45107654	371	+	mRNA	GeneID:100273620	jasmonate-regulated gene 21
344	AC212353.4_FG004	Sobic.010G095600	one-to-one	LOC100304207	2.400941998	-1.098488189	0.732786525	0.932397201	-1.116024215	0.690125446	0.919360871	-1.24353339	0.43236012	0.822852543	-1.22399382	0.465872495	0.837172054	-1.469891463	0.174699347	0.6641624	-1.716079327	0.064492768	0.51566218	-1.182028142	0.54509178	0.869870552	-1.402032673	0.230353977	0.710252442	1.062812614	0.824559173	0.958988335	1.015963782	0.967465188	0.992997252	9	3063673	3065465	1793	-	mRNA	GeneID:100304207	putative RING zinc finger domain superfamily protein
345	AC212565.3_FG001	Sobic.003G057366	one-to-one	LOC103634846	4.261142431	-1.019378024	0.919150559	0.982162503	-1.393848027	0.094880516	0.57213824	-1.143644116	0.48159885	0.844001631	1.195609227	0.352103012	0.784910923	1.144560365	0.479033082	0.842810349	1.435533507	0.071381848	0.528847684	1.308969727	0.168666747	0.65831079	1.200671151	0.341180005	0.779135443	-1.278526982	0.206576232	0.692792156	1.367351457	0.252962128	0.726519413	8	16558146	16558703	558	+	mRNA	GeneID:103634846	histone H4
346	AC212567.3_FG003	Sobic.006G107332	many-to-many	LOC100381748	5.839600279	-1.080064162	0.43632207	0.824301528	1.087689718	0.396544705	0.806123606	1.086322356	0.403474176	0.809536355	-1.081423647	0.429028116	0.821343668	-1.048602881	0.629199666	0.899590284	-1.176205262	0.113046504	0.597743513	-1.139120752	0.196525688	0.683912126	-1.087645222	0.396768806	0.806254596	1.038538296	0.700007633	0.922364912	-1.174774684	0.255535982	0.728314809	4	205690237	205690448	212	+	mRNA	GeneID:100381748	Ubiquitin carboxyl-terminal hydrolase 13, transcript variant X5
347	AC212567.3_FG003	Sobic.002G034900	many-to-many	LOC100381748	5.839600279	-1.080064162	0.43632207	0.824301528	1.087689718	0.396544705	0.806123606	1.086322356	0.403474176	0.809536355	-1.081423647	0.429028116	0.821343668	-1.048602881	0.629199666	0.899590284	-1.176205262	0.113046504	0.597743513	-1.139120752	0.196525688	0.683912126	-1.087645222	0.396768806	0.806254596	1.038538296	0.700007633	0.922364912	-1.174774684	0.255535982	0.728314809	4	205690237	205690448	212	+	mRNA	GeneID:100381748	Ubiquitin carboxyl-terminal hydrolase 13, transcript variant X5
348	AC212570.3_FG006	Sobic.007G137350	one-to-one	LOC100284315	1.786266443	1.778704721	0.054011025	0.493389048	1.49406984	0.165112539	0.655439039	-1.099521201	0.734708522	0.933034749	1.082752889	0.776295079	0.945414942	-1.468787216	0.182624484	0.671890234	1.042223971	0.882373746	0.9735388	-1.33584256	0.308986934	0.760639623	-1.038886956	0.891429769	0.975499926	1.161940572	0.593023588	0.886834566	1.190509757	0.660079634	0.909254437	7	21528462	21530318	1857	+	mRNA	GeneID:100284315	small nucleolar ribonucleoprotein complex subunit
349	AC212575.3_FG002	Sobic.005G110412	one-to-many	LOC103634777	4.155859147	-1.012880258	0.905005742	0.978946099	1.178435496	0.140811132	0.631058332	1.292467633	0.028391008	0.413364333	1.082818718	0.462320229	0.835422934	1.305891842	0.023451671	0.393292775	-1.030719642	0.77808223	0.946155795	1.010386495	0.923232993	0.982920421	-1.116082521	0.314418747	0.763716804	1.328891901	0.016922199	0.360511568	-1.193614048	0.254116152	0.727283943	8	11011012	11011396	385	+	mRNA	GeneID:103634777	ARM repeat superfamily protein, transcript variant X1
350	AC212684.3_FG012	Sobic.002G411700	one-to-one	LOC103633546	0.177799275	-1.253411912	0.344920888	0.780973742	-1.226414497	0.392062935	0.804355209	-1.07925627	0.746347346	0.9366951	-1.103014249	0.677922403	0.915569197	-1.373699012	0.190809008	0.678876208	-1.75878319	0.0280565	0.412407773	-1.272820043	0.314152986	0.763618659	-1.594524451	0.062657822	0.51214088	1.021473025	0.928084662	0.984129525	-1.022013288	0.947845413	0.98887573	7	178455391	178457655	2265	+	mRNA	GeneID:103633546	pentatricopeptide repeat-containing protein At4g32430, mitochondrial
351	AC212835.3_FG002	Sobic.006G166800	one-to-one	LOC100283414	0.824679523	-4.137127735	0.049639682	0.483231713	-2.992674214	0.119729911	0.606322862	-1.724631277	0.424317805	0.819185007	-2.384161916	0.210383721	0.695301999	-4.651728779	0.035486619	0.441096432	-4.28406114	0.044954676	0.469902957	-2.697230904	0.155934012	0.646072822	-1.796883471	0.391102117	0.803985822	-4.492185223	0.039245071	0.452999789	-1.382418345	0.734737779	0.933034749	2	22170756	22171031	276	+	mRNA	GeneID:100283414	blue copper protein
352	AC212835.3_FG007	Sobic.006G164400	one-to-one	LOC100283938	6.681864092	-1.112749591	0.408616989	0.811614676	-1.254893602	0.091327284	0.566515873	-1.260866624	0.085375911	0.556089924	-1.118046038	0.388619528	0.802752268	-1.363758833	0.02643281	0.406559278	-1.253460942	0.092812904	0.568856825	-1.081604356	0.541774116	0.868739565	-1.121117466	0.377371493	0.796852023	-1.210665632	0.149351575	0.639792733	1.127741239	0.50899362	0.855531624	2	22293997	22294389	393	+	mRNA	GeneID:100283938	placental protein 11
353	AC212859.3_FG007	Sobic.006G279200	one-to-one	LOC103646181	4.058206579	1.30267922	0.150374673	0.641121809	1.161084755	0.40497182	0.81005077	1.250250472	0.219733415	0.702437074	1.40271871	0.071642772	0.529570074	1.442194592	0.053401224	0.492379273	1.251255915	0.218163933	0.701498764	1.153524533	0.425347593	0.819619792	-1.121048614	0.521940099	0.86084498	1.501464971	0.034450899	0.436748836	1.121950155	0.647223938	0.905222817	2	27103993	27104379	387	+	misc_RNA	GeneID:103646181	DDB1- and CUL4-associated factor homolog 1, transcript variant X7
354	AC212859.3_FG008	Sobic.006G279400	one-to-one	NAC103	0.866890161	-2.109418121	0.153003064	0.643753549	-1.901973827	0.214228591	0.698428052	1.06296274	0.9034996	0.978647868	-1.043374204	0.932801746	0.985204451	1.740338818	0.281109509	0.744285911	-1.451521036	0.4635587	0.836059647	1.637252891	0.335496424	0.775732462	-1.391179724	0.51517886	0.858149966	1.197552244	0.720906667	0.928459319	-1.109067902	0.884450596	0.973970826	2	27120400	27120794	395	-	mRNA	GeneID:100192643	secondary wall NAC transcription factor 4
355	AC212976.3_FG003	Sobic.008G175600	one-to-one	LOC103640620	-0.876401917	1.808814864	0.313115202	0.763198228	-1.573616959	0.436937952	0.824739729	-3.191782753	0.059316979	0.504521803	-1.121347394	0.842756843	0.963743049	1.65375444	0.389545223	0.803167046	1.804537746	0.314983921	0.764079602	5.278424899	0.010587636	0.314180836	2.023513699	0.233667033	0.712452348	1.65767417	0.387375726	0.802168484	2.846381746	0.212488201	0.69712712	1	177235181	177235636	456	+	mRNA	GeneID:103640620	putative RING-H2 finger protein ATL71
356	AC213050.3_FG001	Sobic.010G215900	one-to-one	LOC103629684	1.931865974	-1.017946174	0.921383087	0.982581427	1.401430955	0.076778069	0.540156981	1.529606627	0.03038025	0.421289634	1.072218352	0.699541731	0.922238505	1.154960412	0.429163766	0.821406574	1.079849762	0.670870653	0.91322791	-1.324380136	0.134291383	0.624011305	1.007117403	0.968605863	0.99317834	1.05070052	0.784012014	0.947785344	-1.426581278	0.177245626	0.666629599	6	97600627	97603973	3347	+	mRNA	GeneID:103629684	RNA-directed DNA polymerase (reverse transcriptase), transcript variant X2
357	AC213050.3_FG002	Sobic.010G215800	one-to-one	LOC100278675	1.617957551	-1.351025972	0.547588167	0.87067447	-1.720248368	0.284973509	0.746587724	-1.254324748	0.649693654	0.905778537	1.01512019	0.975915546	0.994923711	1.673227951	0.309345961	0.760944705	3.143804236	0.033792922	0.434856002	2.098771228	0.15071075	0.641452772	3.09697735	0.035845749	0.442430195	-2.538423512	0.076619521	0.539857574	1.273290376	0.731620943	0.932072409	6	97725666	97725942	277	+	mRNA	GeneID:100278675	uncharacterized LOC100278675
358	AC213099.3_FG001	Sobic.001G362800	one-to-one	pco096184	4.048338779	-1.771136531	0.016389262	0.356659795	-1.127538298	0.577403538	0.881365907	1.184395381	0.434605936	0.823547191	-1.326245837	0.200648396	0.687493706	-1.383507847	0.144764235	0.63491268	-1.055835998	0.800029398	0.952423948	-1.638620304	0.033744675	0.434828798	1.256109699	0.296607219	0.753499968	-2.320797258	0.00124319	0.151596651	-1.570799443	0.150966068	0.641679336	1	63744997	63745533	537	+	mRNA	GeneID:100278751	Uncharacterized protein family containing protein expressed, transcript variant X1
359	AC213099.3_FG002	Sobic.001G363000	one-to-one	LOC100216588	2.239619626	1.110737594	0.552456858	0.872122819	-1.247227892	0.220871673	0.703351352	-1.074406235	0.68377186	0.917368367	1.289403266	0.162420078	0.653181762	1.234501848	0.241953407	0.718394998	1.26459467	0.194785063	0.682236451	1.326356482	0.123462066	0.61115391	-1.019617824	0.911961101	0.980354264	1.084306019	0.646226284	0.904831261	1.385342908	0.202563996	0.689106431	1	63708687	63709295	609	+	mRNA	GeneID:100216588	hypothetical protein
360	AC213463.3_FG002	Sobic.001G131800	one-to-one	pco099852b	3.237759832	-1.010738695	0.918243348	0.981947101	1.025578041	0.808391924	0.954866139	1.039840475	0.707984856	0.924567276	1.003134373	0.976004208	0.994929984	1.031818507	0.76373539	0.941574306	-1.137295185	0.228281739	0.708602366	-1.007774592	0.940668168	0.987258738	-1.140859893	0.217727889	0.701125654	1.161014441	0.165675338	0.655773518	-1.03659141	0.80723785	0.954548654	5	13550020	13550232	213	-	mRNA	GeneID:100191143	RNA polymerase II transcription elongation factor
361	AC213463.3_FG007	Sobic.001G130400	one-to-many	TIDP9255	3.725228395	1.18142252	0.256763151	0.728986954	-1.168298529	0.288623637	0.749114641	-1.401836373	0.030821948	0.422905463	-1.015636381	0.91401354	0.980789113	-1.007237725	0.959965544	0.991397982	1.168911783	0.287063501	0.748196139	1.391763174	0.034010733	0.435447119	1.187189334	0.243748703	0.720055214	1.003440267	0.980927792	0.996129028	1.380254192	0.128153496	0.616484502	5	13415193	13415742	550	+	mRNA	GeneID:100276944	uncharacterized LOC100276944
362	AC213621.5_FG002	Sobic.009G163400	one-to-many	LOC103630435	0.446351605	-1.215970604	0.545862843	0.870159202	1.344639673	0.364316173	0.79053522	1.178679804	0.610943727	0.893545482	-1.387181073	0.317587627	0.765438889	-1.256095907	0.482287667	0.844399858	-1.083323253	0.803718758	0.953428445	-1.480534877	0.234292962	0.713038204	1.280486752	0.446815676	0.828990283	-1.40989838	0.295012118	0.752431991	-1.635042316	0.289446753	0.749669421	6	155702778	155703326	549	+	misc_RNA	GeneID:103630435	uncharacterized protein, transcript variant X6
363	AC213621.5_FG004	Sobic.009G163700	one-to-one	LOC103630435	0.446351605	-1.215970604	0.545862843	0.870159202	1.344639673	0.364316173	0.79053522	1.178679804	0.610943727	0.893545482	-1.387181073	0.317587627	0.765438889	-1.256095907	0.482287667	0.844399858	-1.083323253	0.803718758	0.953428445	-1.480534877	0.234292962	0.713038204	1.280486752	0.446815676	0.828990283	-1.40989838	0.295012118	0.752431991	-1.635042316	0.289446753	0.749669421	6	155702778	155703326	549	+	misc_RNA	GeneID:103630435	uncharacterized protein, transcript variant X6
364	AC213654.3_FG001	Sobic.003G327100	one-to-many	csu180	5.293364937	-1.290116255	0.062516031	0.511664394	1.086418251	0.521702988	0.860713819	1.234284972	0.116881021	0.602825592	-1.135560974	0.330403815	0.772592052	1.04908235	0.709745967	0.925019823	-1.080863459	0.547427716	0.870639548	-1.176537735	0.217961266	0.701349488	1.050605388	0.70141704	0.922968619	-1.13775416	0.323360197	0.768814099	-1.401605845	0.078767503	0.543719421	3	190820933	190821157	225	-	mRNA	GeneID:100194242	putative E3 ubiquitin-protein ligase RHC1A, transcript variant X2
365	AC213654.3_FG003	Sobic.003G327300	one-to-one	LOC100278035	2.543767914	1.43157439	0.383568647	0.799946421	-1.030099663	0.941806683	0.98753526	-1.586483063	0.266430122	0.735329828	-1.07582659	0.857287489	0.967316206	-1.497250567	0.328642279	0.771398033	-1.13411001	0.757103202	0.939505316	1.05959757	0.886716297	0.974496195	-1.054175478	0.896690435	0.976894126	1.084362819	0.842069408	0.963611389	1.474664297	0.502371821	0.85300476	3	190789219	190789990	772	+	mRNA	GeneID:100278035	uncharacterized LOC100278035
366	AC213654.3_FG004	Sobic.003G327400	one-to-one	LOC103651102	0.593817916	3.182960116	0.181510555	0.670946747	1.988457984	0.418204793	0.816333768	-2.866694164	0.221781511	0.704113618	-1.790880403	0.49112818	0.847801776	-1.732941808	0.51552943	0.858251407	-1.815659686	0.481138727	0.84380622	1.654235676	0.551175551	0.871692368	-1.013836369	0.986935674	0.99717421	3.334891187	0.16560289	0.655769001	1.600717814	0.69262173	0.920265874	3	190784100	190785904	1805	-	mRNA	GeneID:103651102	EID1-like F-box protein 3
367	AC214119.3_FG009	Sobic.002G051600	one-to-one	LOC100217039	3.859570378	1.121949059	0.484141762	0.845129927	1.652941351	0.007046757	0.279016664	1.257498189	0.173996224	0.663723776	-1.171593456	0.339255724	0.778099622	-1.146690992	0.406912227	0.810957493	1.008107603	0.960499321	0.991556493	-1.441961847	0.037940853	0.448769582	1.181092271	0.316004928	0.764565018	-1.030339032	0.854629878	0.96651713	-1.47327665	0.108638201	0.592405814	7	9809257	9809599	343	+	misc_RNA	GeneID:100217039	uncharacterized LOC100217039, transcript variant X2
368	AC214266.3_FG002	Sobic.007G096800	many-to-one	LOC100283535	2.948853491	-1.136495961	0.355722588	0.786630045	1.075382412	0.596126982	0.887919009	1.041918878	0.763818167	0.941577972	-1.172997047	0.253292244	0.726793829	1.026044337	0.850630795	0.965702767	-1.268901959	0.096797505	0.575709123	-1.015471594	0.91043025	0.980119353	-1.081760574	0.566901255	0.877527319	1.145582311	0.327499862	0.770867769	-1.222167768	0.307483609	0.759865925	10	43776994	43777215	222	-	mRNA	GeneID:100283535	UDP-galactose translocator, transcript variant X6
369	AC214266.3_FG002	Sobic.007G096800	many-to-one	LOC109942971	0.017642278	-1.339139495	0.404119859	0.809769328	1.517089557	0.239556209	0.717170526	1.706189845	0.137483865	0.627435911	-1.190720101	0.61520349	0.89489745	1.126239672	0.731474704	0.932043214	-1.388382033	0.35005775	0.78375845	-1.514943833	0.241079805	0.717958125	-1.166002012	0.657982736	0.908505368	1.167653505	0.65505474	0.907474218	-2.031594545	0.161625362	0.652469675	10	43776575	43776812	238	-	ncRNA	GeneID:109942971	uncharacterized LOC109942971
370	AC214266.3_FG002	Sobic.002G349000	many-to-one	LOC100283535	2.948853491	-1.136495961	0.355722588	0.786630045	1.075382412	0.596126982	0.887919009	1.041918878	0.763818167	0.941577972	-1.172997047	0.253292244	0.726793829	1.026044337	0.850630795	0.965702767	-1.268901959	0.096797505	0.575709123	-1.015471594	0.91043025	0.980119353	-1.081760574	0.566901255	0.877527319	1.145582311	0.327499862	0.770867769	-1.222167768	0.307483609	0.759865925	10	43776994	43777215	222	-	mRNA	GeneID:100283535	UDP-galactose translocator, transcript variant X6
371	AC214266.3_FG002	Sobic.002G349000	many-to-one	LOC109942971	0.017642278	-1.339139495	0.404119859	0.809769328	1.517089557	0.239556209	0.717170526	1.706189845	0.137483865	0.627435911	-1.190720101	0.61520349	0.89489745	1.126239672	0.731474704	0.932043214	-1.388382033	0.35005775	0.78375845	-1.514943833	0.241079805	0.717958125	-1.166002012	0.657982736	0.908505368	1.167653505	0.65505474	0.907474218	-2.031594545	0.161625362	0.652469675	10	43776575	43776812	238	-	ncRNA	GeneID:109942971	uncharacterized LOC109942971
372	AC214350.3_FG007	Sobic.004G159000	one-to-one	LOC100192468	5.597840239	1.172973334	0.154224061	0.644656789	1.01637775	0.880441602	0.973026718	-1.070315798	0.531935411	0.864530341	1.078253941	0.488979607	0.846897852	1.048024707	0.664993265	0.911039328	-1.033115747	0.76320247	0.941450194	1.121717401	0.296773553	0.753580704	-1.113961125	0.325841551	0.770131828	1.270014389	0.040290092	0.456997634	1.154072227	0.355322539	0.786470147	5	170323358	170323654	297	+	mRNA	GeneID:100192468	Ubiquinol-cytochrome c reductase iron-sulfur subunit
373	AC214448.3_FG007	Sobic.003G348200	one-to-one	LOC100272830	4.96517578	1.484939488	0.019705728	0.373593588	1.012674346	0.934597356	0.985665479	-1.177422956	0.296594271	0.75348517	1.245393082	0.167038847	0.656714519	1.010291501	0.946808312	0.988613139	1.48728371	0.019303633	0.371313218	1.189540406	0.268508149	0.736604931	1.194228337	0.258271947	0.729684748	1.008699104	0.954992597	0.990265682	1.466354405	0.093652633	0.570255895	3	184712920	184714618	1699	+	mRNA	GeneID:100272830	putative seven transmembrane receptor family protein
374	AC214507.3_FG001	Sobic.006G123900	one-to-one	si687066e03	4.177559585	-1.235411291	0.208369406	0.693949057	1.221221788	0.232962191	0.71207192	1.519262314	0.020342428	0.377023179	1.006993471	0.965967462	0.992693217	1.1038261	0.547901958	0.870806998	1.054655866	0.745038711	0.936252484	-1.376360202	0.065854747	0.518265706	1.047331384	0.777383537	0.945861461	-1.180379559	0.318564356	0.766036869	-1.508711186	0.090883285	0.565921776	10	126888442	126888825	384	-	mRNA	GeneID:732768	RNA-binding CRS1 / YhbY (CRM) domain protein, transcript variant X5
375	AC214534.3_FG010	Sobic.003G398900	one-to-one	LOC100276614	3.756046601	2.476942661	0.059834774	0.505598444	-1.460334985	0.407858115	0.811299407	-2.226496008	0.092428901	0.568138194	1.624600273	0.292509729	0.75121034	1.487466386	0.386012169	0.801354593	2.109612728	0.114311329	0.599320783	3.31183797	0.017008454	0.361002174	1.29854264	0.565530925	0.877072904	1.74646697	0.229286062	0.709291409	3.617166022	0.05931488	0.504521803	3	164249288	164250137	850	+	mRNA	GeneID:100276614	uncharacterized LOC100276614, transcript variant X4
376	AC214635.3_FG002	Sobic.004G189200	one-to-one	cl34400_1a	4.167575883	1.323037487	0.104444606	0.587226012	-1.030156328	0.856662783	0.9670741	-1.03887542	0.816712017	0.957148277	1.311933474	0.114352491	0.599328872	-1.068024817	0.6897509	0.919356936	1.057632005	0.733748577	0.932702839	-1.028058607	0.866390893	0.969454529	-1.240444188	0.202975018	0.689514698	1.171267845	0.343960222	0.780526335	1.362935439	0.196178886	0.683540466	4	127377554	127377852	299	+	mRNA	GeneID:100281539	F-box/kelch-repeat protein, transcript variant X1
377	AC214635.3_FG006	Sobic.004G189400	many-to-one	LOC100278951	-0.204539613	2.806976312	0.034233962	0.435880996	-1.115908483	0.807316547	0.95459144	-1.758884824	0.221031231	0.703584955	1.780860597	0.211564467	0.696043775	1.940023424	0.154857625	0.645169467	4.926450907	0.002699025	0.20957445	3.412277758	0.014389728	0.343609694	2.766331578	0.036473718	0.444058516	1.105379897	0.823655023	0.958794138	3.132328678	0.088136619	0.561188754	4	127437768	127438551	784	-	mRNA	GeneID:100278951	hypothetical protein
378	AC214635.3_FG006	Sobic.004G189500	many-to-one	LOC100278951	-0.204539613	2.806976312	0.034233962	0.435880996	-1.115908483	0.807316547	0.95459144	-1.758884824	0.221031231	0.703584955	1.780860597	0.211564467	0.696043775	1.940023424	0.154857625	0.645169467	4.926450907	0.002699025	0.20957445	3.412277758	0.014389728	0.343609694	2.766331578	0.036473718	0.444058516	1.105379897	0.823655023	0.958794138	3.132328678	0.088136619	0.561188754	4	127437768	127438551	784	-	mRNA	GeneID:100278951	hypothetical protein
379	AC214640.3_FG003	Sobic.002G295900	one-to-one	LOC100273039	3.664464887	-1.145449161	0.575888847	0.880772869	1.013935034	0.954288053	0.990091805	1.311840096	0.271214209	0.737984781	1.129522673	0.615481444	0.895013307	-1.079815693	0.750843495	0.937689811	-1.180184654	0.496103766	0.850112393	-1.416545522	0.163614045	0.65427765	-1.333045325	0.2451043	0.721019437	-1.048034284	0.846006496	0.964643972	-1.161411034	0.6622448	0.910117861	7	150387628	150388646	1019	-	misc_RNA	GeneID:100273039	S15/NS1 RNA-binding protein, transcript variant X2
380	AC214771.3_FG003	Sobic.004G114500	one-to-one	LOC103626979	-0.145574708	2.147390486	0.414411474	0.814471873	-3.58207668	0.181739101	0.671133176	-1.858366525	0.506403828	0.854691046	4.13918206	0.139927613	0.630211361	3.533295311	0.186192109	0.674606473	11.0314371	0.019005291	0.370350486	6.566157729	0.056881562	0.499210275	2.665124882	0.298769749	0.754666696	-1.453922078	0.68673293	0.918561042	7.692117382	0.134305662	0.624036173	5	144624681	144625661	981	+	mRNA	GeneID:103626979	uncharacterized LOC103626979
381	AC214817.3_FG004	Sobic.009G175100	one-to-one	LOC103630495	3.672676814	-2.767027927	0.013200937	0.334947009	-3.403244051	0.004160204	0.239847655	-1.084655864	0.824803973	0.958997947	1.133933492	0.732358951	0.932286305	1.434210445	0.333582694	0.774474879	1.119379926	0.758868812	0.940075061	1.55562477	0.239865888	0.717248363	-1.013001453	0.971904861	0.994070297	-2.159624152	0.05023454	0.484978319	1.229927612	0.690723591	0.919605744	6	158511825	158512470	646	-	mRNA	GeneID:103630495	probable inactive receptor kinase At5g58300, transcript variant X1
382	AC215181.3_FG004	Sobic.001G115400	one-to-one	LOC103625943	2.065816689	1.542073258	0.064812799	0.516540423	1.708261976	0.026465068	0.406617827	1.008353974	0.969904456	0.993533955	-1.098592055	0.670787441	0.913197416	-1.082956202	0.718405417	0.927781079	-1.045959581	0.83863867	0.962478667	-1.09200319	0.690607159	0.919548456	1.050319797	0.823959338	0.958846227	1.489391996	0.086662563	0.558507817	-1.107769664	0.743222655	0.935725278	5	10817788	10819581	1794	+	misc_RNA	GeneID:103625943	exportin-2, transcript variant X2
383	AC215244.3_FG002	Sobic.007G186300	one-to-one	pco076711	6.002921785	1.181121365	0.102782294	0.584808257	-1.10116709	0.329885568	0.772204427	-1.173442026	0.115725023	0.601013424	1.108373442	0.29931493	0.755052643	-1.092545901	0.36961185	0.792869253	1.105476689	0.311319923	0.76207333	1.074043685	0.466828062	0.837491918	-1.002620366	0.978530892	0.995568437	-1.022574022	0.818602655	0.957581528	1.300611977	0.071540505	0.529314337	4	198053699	198053958	260	+	mRNA	GeneID:100274450	Ankyrin repeat domain-containing protein 2A
384	AC215260.3_FG001	Sobic.006G122800	one-to-one	pco115104	3.273503885	-1.558524939	0.093108809	0.569416645	-1.242838132	0.392840746	0.80456457	1.111473541	0.674826157	0.914626641	-1.128236272	0.632292533	0.900560646	-1.519647961	0.111398893	0.595885294	1.209090366	0.454130255	0.832081997	-1.6890485	0.051394271	0.487616991	1.364139607	0.228295597	0.708602366	-2.863620802	0.000735421	0.119820729	-1.254004764	0.526871608	0.862361347	3	16468247	16468988	742	+	mRNA	GeneID:100285709	uncharacterized LOC100285709
385	AC215260.3_FG004	Sobic.003G069500	one-to-one	LOC100281920	5.476831344	-1.236373856	0.021998719	0.386139283	-1.365001085	0.00199527	0.185263882	-1.196019215	0.047632409	0.477435043	-1.08331554	0.349178035	0.783304529	-1.136048111	0.144619636	0.634795206	-1.296079197	0.007057176	0.279234234	1.052789229	0.543651645	0.869420143	-1.196400447	0.047288173	0.476471974	-1.083714781	0.347031439	0.781831914	1.10403587	0.41126573	0.813111356	3	16419095	16419324	230	-	mRNA	GeneID:100281920	regulator of ribonuclease activity A
386	AC215690.3_FG002	Sobic.006G048700	one-to-one	csu333	4.491484817	2.584629164	0.034710443	0.4378407	1.190182324	0.675449594	0.91489272	-1.564738753	0.289795565	0.749729667	1.387851202	0.43418461	0.823501793	1.143526352	0.74675291	0.936824241	1.960283813	0.120076541	0.606773956	1.789319997	0.17452699	0.664002599	1.412459643	0.410497432	0.812617897	1.507736553	0.330134612	0.772341076	2.171624558	0.199083868	0.686137298	10	107470951	107471239	289	+	mRNA	GeneID:100283843	uncharacterized LOC100283843
387	AC216010.3_FG001	Sobic.008G068100	one-to-one	LOC100280567	3.407039193	1.28477003	0.071080984	0.528344271	1.762075187	0.000556631	0.103666778	1.230473436	0.128482014	0.616679482	-1.11461991	0.412628006	0.813726663	1.055541654	0.680498743	0.916323706	-1.136624245	0.335819244	0.775933154	-1.165727029	0.252402428	0.726106716	-1.01974156	0.881303933	0.973336709	1.541408285	0.004452004	0.244636599	-1.37151019	0.103691864	0.586245108	3	139768056	139768421	366	+	misc_RNA	GeneID:100280567	pseudouridylate synthase, transcript variant X2
388	AC216067.3_FG002	Sobic.005G055000	one-to-many	LOC542441	6.841117728	1.104057939	0.447081826	0.82915668	-1.107191574	0.434451343	0.823520545	-1.274401362	0.075561962	0.537689801	-1.04253727	0.746953937	0.936917917	-1.351847635	0.031548697	0.425567251	-1.295183142	0.059813497	0.505598444	-1.060770708	0.648312642	0.905445057	-1.242337497	0.108016935	0.591574266	1.057779882	0.663977518	0.910828079	1.222403648	0.280509607	0.74388056	4	208872796	208872985	190	-	mRNA	GeneID:542441	V-type proton ATPase 16 kDa proteolipid subunit
389	AC216203.3_FG003	Sobic.006G107332	many-to-many	LOC100384203	4.730405236	1.302693726	0.297830096	0.754217414	2.071361879	0.009763782	0.306803764	1.423095237	0.170874888	0.660860356	-1.117325454	0.657212591	0.908318218	1.419665513	0.173632297	0.663539281	1.439722821	0.1581039	0.64848189	-1.002415868	0.992271822	0.998507269	1.608638955	0.071927266	0.530333165	1.284545421	0.323258533	0.768761206	-1.590060532	0.201128034	0.68778569	4	187795834	187796072	239	+	mRNA	GeneID:100384203	hypothetical protein, transcript variant X4
390	AC216203.3_FG003	Sobic.002G034900	many-to-many	LOC100384203	4.730405236	1.302693726	0.297830096	0.754217414	2.071361879	0.009763782	0.306803764	1.423095237	0.170874888	0.660860356	-1.117325454	0.657212591	0.908318218	1.419665513	0.173632297	0.663539281	1.439722821	0.1581039	0.64848189	-1.002415868	0.992271822	0.998507269	1.608638955	0.071927266	0.530333165	1.284545421	0.323258533	0.768761206	-1.590060532	0.201128034	0.68778569	4	187795834	187796072	239	+	mRNA	GeneID:100384203	hypothetical protein, transcript variant X4
391	AC217050.4_FG007	Sobic.007G133900	one-to-one	gpm852	4.746428654	-2.973394598	0.183126284	0.672379717	-1.863139718	0.437541272	0.824949196	1.617749622	0.546689686	0.870491567	1.013687714	0.986321243	0.997153867	-1.185277834	0.830402048	0.960416457	-2.214237297	0.324514539	0.769377516	-1.917482768	0.417129111	0.815709021	-2.244545144	0.316589704	0.764837783	-1.591653575	0.560163049	0.8751369	-1.595905326	0.677733314	0.915522127	1	218051083	218051381	299	-	mRNA	GeneID:542156	uncharacterized LOC542156, transcript variant X1
392	AC217121.3_FG007	Sobic.007G130500	one-to-one	LOC100381425	1.984493733	1.15889074	0.351820363	0.784790653	-1.065242387	0.686135646	0.91826952	-1.184804548	0.28663393	0.748039159	1.041943618	0.792436022	0.950577927	1.067767697	0.675105161	0.91483085	-1.035184058	0.824669195	0.958997947	1.265096023	0.146570611	0.636611237	-1.078603423	0.628955633	0.899520344	1.280963768	0.127802577	0.616143718	1.234499537	0.347092532	0.781863834	4	81955665	81958236	2572	-	mRNA	GeneID:100381425	Cation efflux family protein
393	AC217271.3_FG001	Sobic.005G033200	one-to-one	LOC100276056	3.326084286	-1.1346273	0.549978214	0.8713302	-1.412649727	0.115567079	0.600822111	-1.245561187	0.304700815	0.758317145	-1.000423318	0.998391532	0.999883298	-1.444656865	0.095613294	0.573598849	-1.063810666	0.768616271	0.943061445	-1.159844157	0.483823782	0.844987431	-1.063360526	0.770150029	0.943405818	-1.540825986	0.054206898	0.493766279	1.245034142	0.464684551	0.836619549	4	191183827	191184038	212	+	mRNA	GeneID:100276056	hypothetical protein
394	AC217271.3_FG002	Sobic.005G033300	one-to-one	LOC103654338	4.47289791	1.097639936	0.304207772	0.758056064	-1.032615759	0.718935114	0.927940691	-1.01773008	0.843527827	0.963979722	1.113694405	0.237847643	0.715571284	1.034764625	0.701664395	0.922997854	1.06292589	0.496364478	0.85025379	1.053111084	0.563167266	0.876223234	-1.047762987	0.601782496	0.89019264	1.068558954	0.460481813	0.834742924	1.133440296	0.327809904	0.771015217	4	191192843	191192997	155	-	mRNA	GeneID:103654338	microfibrillar-associated protein 1
395	AC217293.3_FG007	Sobic.005G222700	one-to-one	srk1	3.16317485	-3.890865008	0.134030372	0.623822588	-1.389608794	0.706256061	0.92428254	1.179355604	0.849837645	0.965464391	-2.374153718	0.328982388	0.771594643	-2.521544532	0.297557904	0.754050943	4.022547486	0.125464814	0.613358297	-2.973797673	0.222972983	0.704968187	9.55014607	0.019122503	0.370350486	-39.46517068	0.00069061	0.115775626	-2.799971491	0.408831053	0.811793032	2	238609410	238609497	88	-	mRNA	GeneID:100304375	S-receptor kinase 1, transcript variant X1
396	AC217358.3_FG003	Sobic.001G017700	one-to-one	cl27369_1	3.525444577	-1.406235312	0.120905309	0.607632435	1.198614276	0.395485769	0.805988428	1.288296678	0.240324443	0.71740735	-1.308342829	0.214215916	0.698428052	1.076924554	0.725342944	0.930026954	-1.386864403	0.135514136	0.625364864	-1.196273845	0.400475905	0.808128643	-1.060016054	0.782136515	0.947371605	1.062089905	0.77504441	0.945042432	-1.68553372	0.095321025	0.573009108	1	302392074	302392262	189	-	mRNA	GeneID:100279605	diphthamide synthesis DPH2 family protein, transcript variant X1
397	AC217358.3_FG005	Sobic.001G018200	one-to-one	phb4	4.222340279	1.099663149	0.714522998	0.926635205	1.065935081	0.805552144	0.953961996	1.139999537	0.614672381	0.894753271	1.176071135	0.534189342	0.865424631	1.275136474	0.355564905	0.786513735	1.628197384	0.075592902	0.537751506	1.11854122	0.666521734	0.911724228	1.384437842	0.221609042	0.704035988	-1.16115638	0.566445095	0.877386704	1.031641765	0.932259627	0.985120609	1	302377499	302377780	282	-	mRNA	GeneID:541818	prohibitin 4
398	AC217358.3_FG010	Sobic.001G017300	one-to-one	LOC100217107	4.99627597	-1.724765262	0.07705447	0.540671199	-1.085080265	0.779571709	0.946640078	1.236002085	0.471181915	0.839168655	-1.28602357	0.39404413	0.805342557	1.138248204	0.657830018	0.908432468	-2.187830871	0.015766083	0.352412481	-1.085880988	0.77763795	0.945952835	-1.701236993	0.083999009	0.553665984	1.443845499	0.219764531	0.702467722	-1.589527814	0.271046473	0.737937062	1	302469001	302469301	301	+	mRNA	GeneID:100217107	hypothetical protein
399	AC217358.3_FG011	Sobic.001G017200	one-to-one	pco111827	4.891656792	1.349015384	0.20207745	0.688683559	1.341250794	0.210427169	0.695302653	-1.070829693	0.764358367	0.941795259	-1.064666269	0.783663308	0.9476497	1.104623411	0.663496236	0.91070509	-1.013993893	0.951386066	0.989600687	1.182863548	0.4654907	0.836972393	1.049973058	0.830724465	0.960472	1.51100703	0.085982825	0.557125428	1.005789067	0.985712545	0.996993538	1	302480016	302480236	221	-	mRNA	GeneID:100286182	translocation protein-related, transcript variant X1
400	AC217358.3_FG011	Sobic.001G017200	one-to-one	LOC100217107	4.99627597	-1.724765262	0.07705447	0.540671199	-1.085080265	0.779571709	0.946640078	1.236002085	0.471181915	0.839168655	-1.28602357	0.39404413	0.805342557	1.138248204	0.657830018	0.908432468	-2.187830871	0.015766083	0.352412481	-1.085880988	0.77763795	0.945952835	-1.701236993	0.083999009	0.553665984	1.443845499	0.219764531	0.702467722	-1.589527814	0.271046473	0.737937062	1	302469001	302469301	301	+	mRNA	GeneID:100217107	hypothetical protein
401	AC217401.3_FG002	Sobic.001G123100	one-to-one	pco134646	4.563590722	1.494172528	0.14334201	0.633325074	1.142247255	0.616030453	0.895130654	-1.342017173	0.275396425	0.741035218	-1.025929338	0.92277346	0.982820058	-1.243826232	0.414136768	0.814376718	-1.324000685	0.297163907	0.753809609	1.078942652	0.773835737	0.944691982	-1.290537893	0.341821216	0.779397624	1.590483783	0.094702717	0.57184742	1.308099032	0.475963312	0.841425537	1	269682282	269682633	352	-	mRNA	GeneID:100284659	Beta-glucosidase
402	AC217401.3_FG003	Sobic.004G128200	one-to-one	LOC100501217	5.318833238	1.073889142	0.752714714	0.9381343	1.246821121	0.336701403	0.776541485	1.181758666	0.463947799	0.836242213	1.01785074	0.937567457	0.986212533	1.105346333	0.658555022	0.908797722	1.295389959	0.262541571	0.732666368	-1.069129766	0.767616771	0.942863733	1.272671826	0.295185515	0.752481127	-1.091296344	0.699654492	0.922290681	-1.161033362	0.641471398	0.903561728	1	269688676	269688881	206	-	mRNA	GeneID:100501217	putative LRR receptor-like serine/threonine-protein kinase, transcript variant X1
403	AC217499.3_FG001	Sobic.003G199500	one-to-one	TIDP3322	5.893220771	1.124185075	0.448863301	0.829779782	-1.158791983	0.343167962	0.780036939	-1.187086323	0.272619686	0.738919094	1.097389994	0.546178714	0.870282656	-1.144471705	0.384218695	0.800298184	1.024707312	0.873311762	0.97138139	1.037235187	0.811332587	0.955579414	-1.070930187	0.65537029	0.907549609	-1.043198803	0.782512385	0.947453154	1.302696652	0.233482457	0.712347891	3	224907630	224907827	198	+	mRNA	GeneID:100191271	integral membrane protein
404	AC217556.3_FG003	Sobic.009G083400	one-to-one	LOC103626258	5.850416791	-1.028713058	0.773177426	0.944568743	1.15669547	0.152540065	0.643259003	1.103382667	0.324204658	0.769251813	-1.078418005	0.446146662	0.828643671	-1.05809896	0.56699536	0.877573878	-1.029771155	0.765202917	0.941995182	-1.167488052	0.129769524	0.618459718	1.047240448	0.639200835	0.902765365	-1.057011756	0.573994653	0.880140885	-1.189907734	0.222239913	0.704467222	5	39178340	39178954	615	-	mRNA	GeneID:103626258	heterogeneous nuclear ribonucleoprotein Q
405	AC217665.3_FG005	Sobic.004G177700	one-to-one	cl4777_1c	5.447521586	-1.00391595	0.966148712	0.992720155	1.074990863	0.437258368	0.824873331	-1.016083633	0.862517254	0.968542532	-1.096557939	0.325227054	0.769735247	1.097894082	0.319092481	0.766181563	-1.190008757	0.074530636	0.535423404	1.115552208	0.24638136	0.72185818	-1.085221961	0.381022809	0.798642232	1.301407325	0.011087918	0.318073967	-1.079200474	0.560741247	0.875387705	4	121089522	121089917	396	+	mRNA	GeneID:100193122	P-loop containing nucleoside triphosphate hydrolase superfamily protein, transcript variant X1
406	AC217840.3_FG001	Sobic.004G152100	one-to-one	LOC100275206	4.443120933	-1.192855268	0.210897243	0.695666558	-1.300622889	0.070667379	0.527576094	-1.078176753	0.584856656	0.884196804	1.011285258	0.934748759	0.985707086	-1.086581073	0.547192747	0.870639548	1.097405371	0.501107713	0.852427999	-1.007794937	0.95482257	0.990232846	1.08515907	0.553450958	0.872473801	-1.422384365	0.019928521	0.374819686	1.090344256	0.656547173	0.90794521	5	166724756	166724903	148	+	mRNA	GeneID:100275206	uncharacterized LOC100275206
407	AC217887.3_FG003	Sobic.001G345900	one-to-one	LOC103639029	-0.549034349	1.474219996	0.48568153	0.845630861	-1.622784732	0.386722657	0.801858918	-2.923713223	0.067321475	0.520537767	-1.222113556	0.716910635	0.927235044	-2.227897493	0.161178409	0.651874949	1.073914697	0.897222072	0.977039476	1.312319455	0.623871115	0.897829113	1.312445709	0.623749366	0.897827764	-1.622940855	0.386630778	0.801767097	2.3923417	0.274001699	0.740064639	9	123998362	123999536	1175	+	mRNA	GeneID:103639029	E3 ubiquitin-protein ligase synoviolin
408	AC217887.3_FG004	Sobic.001G346200	one-to-one	LOC100281542	1.114404416	1.111101256	0.766320638	0.94234151	-1.439976867	0.311763201	0.762333587	-1.717600239	0.141557155	0.631675935	-1.073526917	0.841233445	0.963343434	-3.172723968	0.004873948	0.250298092	-1.365995317	0.384641687	0.800546729	-1.847184167	0.098822775	0.578857503	-1.272436951	0.499536221	0.851683576	-2.09040021	0.051781716	0.488292938	1.599960105	0.355117577	0.786361263	9	123900811	123902625	1815	+	mRNA	GeneID:100281542	glucan endo-1,3-beta-glucosidase 5
409	AC217897.3_FG010	Sobic.001G426500	one-to-one	LOC100277295	1.932196995	-1.58553779	0.099754589	0.58029111	-1.14861836	0.605040393	0.891160586	1.103104263	0.713526026	0.926316702	-1.251365797	0.406172869	0.81062643	1.309782912	0.32006925	0.766719123	-1.267131636	0.381130379	0.798739914	1.187360938	0.522583284	0.861143576	-1.012598905	0.96255139	0.991960256	1.046753584	0.864008981	0.968850881	-1.380386945	0.398640834	0.807136487	1	38893318	38893327	10	+	mRNA	GeneID:100277295	uncharacterized LOC100277295
410	AC217910.3_FG001	Sobic.007G123200	one-to-one	LOC100280737	-0.418265962	2.000982873	0.19109306	0.679105229	-1.745957041	0.288461338	0.749047813	-3.503834734	0.026026834	0.404350965	-1.002920916	0.995477172	0.999215919	-3.067387157	0.043163762	0.464948217	-1.139311724	0.800119618	0.952471369	1.142286433	0.796219767	0.951453944	-1.135993583	0.804488281	0.953688081	-1.345496762	0.566377414	0.877379309	3.493630135	0.101452447	0.582528772	1	220505307	220505549	243	+	mRNA	GeneID:100280737	metal ion binding protein
411	AC217947.4_FG002	Sobic.007G088000	one-to-one	LOC100216882	5.364235163	1.242515147	0.402137706	0.808800131	-1.098674021	0.71377378	0.926377745	-1.05214457	0.842685396	0.963734221	1.29746344	0.317584273	0.765438889	-1.719862625	0.04841104	0.479695189	1.150951987	0.584804145	0.884167404	-1.634625768	0.07038461	0.527179884	-1.127295886	0.640969405	0.903437969	-1.593122877	0.084660106	0.555118812	1.365119113	0.395946794	0.805989195	4	74240131	74240684	554	+	mRNA	GeneID:100216882	NADPH--cytochrome P450 reductase, transcript variant X1
412	AC217962.3_FG005	Sobic.002G263200	one-to-one	cl59406_1(643)	4.246122578	1.086949969	0.522602035	0.861143576	1.333940234	0.039391041	0.453857517	1.20647334	0.161611839	0.652469675	-1.01720641	0.895193515	0.976564022	1.058910557	0.659491343	0.909101505	1.246038856	0.105135321	0.58801	-1.139353397	0.322076264	0.767897688	1.267478711	0.082924269	0.552165163	-1.082586864	0.542584193	0.869031611	-1.227232414	0.273671927	0.739804129	7	143939013	143939145	133	+	misc_RNA	GeneID:100274675	hypothetical protein, transcript variant X6
413	AC217965.2_FG012	Sobic.001G456200	one-to-one	tha8	3.541662766	-1.785988142	0.073704	0.533676134	-1.176039593	0.598036899	0.888737635	-1.002176338	0.994332223	0.998943031	-1.521951358	0.183693468	0.672836438	-1.69024269	0.102193969	0.583813504	-1.407579534	0.274205927	0.740260729	-1.686572139	0.103495145	0.585822552	1.081254253	0.798744869	0.95202661	-2.144641442	0.023277992	0.392588213	-1.518646271	0.342147157	0.779551545	8	15544173	15545314	1142	-	mRNA	GeneID:542158	thylakoid assembly 8
414	AC217975.3_FG001	Sobic.002G390500	one-to-one	pdlk2	7.813917477	-1.430187279	0.453495282	0.831772146	-1.431749114	0.452146127	0.831115007	-1.131751328	0.79364292	0.950851298	-1.130516748	0.795417853	0.951328505	-1.019619998	0.967204564	0.992956472	-1.909729841	0.184690878	0.673577393	1.109973648	0.825407949	0.959150811	-1.689253913	0.27736614	0.742383396	1.309606068	0.57037277	0.878916953	1.001092049	0.998696936	0.999915908	7	174144080	174144394	315	-	mRNA	GeneID:542603	pyruvate dehydrogenase (lipoamide) kinase 2
415	AC217977.3_FG001	Sobic.007G105800	one-to-one	LOC103643338	-0.643377798	-1.748399983	0.512951292	0.857314071	1.435697837	0.670566114	0.913153102	1.452188649	0.660868706	0.909475412	-1.728545445	0.521476768	0.86067575	-2.027277797	0.410026025	0.812421024	-3.150804683	0.189201613	0.677044155	-2.943989805	0.215168667	0.699027452	-1.822806969	0.482532223	0.844500494	-1.124948329	0.889544564	0.97510122	-2.510174074	0.447226323	0.82915668	1	223750729	223751813	1085	-	mRNA	GeneID:103643338	auxin-induced in root cultures protein 12
416	AC217977.3_FG003	Sobic.007G105900	one-to-one	LOC100284859	4.041615083	-1.208771484	0.414915499	0.814567531	-1.003697397	0.987187891	0.997237802	1.194453245	0.44419889	0.827840427	-1.00825934	0.971450258	0.993959462	1.102279502	0.672750766	0.913689951	1.174357585	0.488084694	0.846590701	-1.083621026	0.727329324	0.930750834	1.184057003	0.466492444	0.837414961	-1.28781308	0.281053162	0.74420838	-1.20431864	0.569543383	0.878543595	1	223732565	223732811	247	+	mRNA	GeneID:100284859	protein aq_1857
417	AC218148.2_FG008	Sobic.009G210100	one-to-one	cl42883_1	3.420802724	1.136415656	0.280596691	0.743984384	1.503026719	0.002926617	0.215543462	1.105359732	0.394281453	0.805457697	-1.196536231	0.137384813	0.627369755	-1.173503533	0.181893301	0.671329964	-1.077959706	0.520868245	0.860370007	-1.297143551	0.03820762	0.449701407	1.110000889	0.375319921	0.795581573	1.043891434	0.711999427	0.925743977	-1.322602968	0.104355706	0.587195667	6	163540386	163542778	2393	+	mRNA	GeneID:100279827	uncharacterized LOC100279827
418	AC218457.2_FG013	Sobic.003G059750	one-to-one	LOC103634840	5.833493645	-1.025255491	0.805029476	0.953776501	1.330635803	0.011801169	0.325202111	1.389660256	0.004894066	0.250680221	1.01863203	0.854963321	0.966571685	1.13138875	0.2331562	0.712156753	-1.100707809	0.349327775	0.783354324	-1.228278305	0.056523307	0.498597163	-1.121216231	0.267485785	0.735877335	1.214651804	0.069528799	0.525030385	-1.364241664	0.043363204	0.465457303	8	16006537	16006823	287	+	mRNA	GeneID:103634840	bromodomain and WD repeat-containing protein 3, transcript variant X4
419	AC218972.3_FG001	Sobic.003G337300	one-to-one	pco102994b	5.577778838	1.346348552	0.148002182	0.638068724	1.236451322	0.293230034	0.751519818	1.001780922	0.992829214	0.998675808	1.090820375	0.661685717	0.909846928	1.221786039	0.320194476	0.766788771	1.138509535	0.515503757	0.858239676	1.219614001	0.324365008	0.769351875	1.043718618	0.829025644	0.960061224	1.444827483	0.078808053	0.543719421	1.088881162	0.761414582	0.940950572	8	175846051	175846388	338	+	mRNA	GeneID:100279852	Protein kinase family protein with ARM repeat domain
420	AC218972.3_FG002	Sobic.003G337100	one-to-one	LOC100384715	-0.327838741	-1.219408496	0.587946155	0.885113817	1.092739402	0.80780822	0.954719616	-1.079401202	0.833959663	0.961315782	-1.438297472	0.326625086	0.770486577	-1.241682759	0.554739021	0.872837618	-1.589922387	0.215497862	0.699320383	-1.150344058	0.701303571	0.92290828	-1.105419719	0.783454981	0.947588461	1.050064696	0.893331538	0.97600257	-1.332495711	0.57939001	0.882025321	8	175870145	175870258	114	-	mRNA	GeneID:100384715	hypothetical protein
421	AC218998.2_FG003	Sobic.005G182300	one-to-one	LOC103652792	-0.417364075	-1.150969267	0.678720108	0.915755491	1.332769095	0.401890139	0.808637892	1.122092246	0.73408569	0.932783314	-1.367067881	0.3626448	0.789772709	-1.126649888	0.72514014	0.929925068	-1.597719502	0.180042016	0.669456546	-1.264205104	0.492106938	0.848228517	-1.168719947	0.646250761	0.904831261	1.232105314	0.540103935	0.868028421	-1.533976269	0.37795238	0.797205961	4	6914826	6916237	1412	-	mRNA	GeneID:103652792	pentatricopeptide repeat-containing protein At4g19890
422	AC218998.2_FG007	Sobic.005G182500	one-to-one	LOC103652791	6.596300134	1.002712881	0.984764548	0.996849538	1.048915154	0.736915828	0.933788241	1.084027267	0.571752856	0.879464778	1.036278387	0.801890507	0.953009077	1.10480566	0.486128708	0.845827356	-1.155682597	0.316473541	0.764786296	1.019167777	0.893572847	0.976062475	-1.197608897	0.216213681	0.699914499	1.280268493	0.09747547	0.57697898	-1.046077271	0.822508834	0.958591887	4	6859090	6859268	179	+	mRNA	GeneID:103652791	mannose/glucose-specific lectin, transcript variant X2
423	AC219006.2_FG006	Sobic.009G025100	one-to-one	umc2611	-0.272238673	-1.770238819	0.423876676	0.819040587	-1.911638917	0.365771987	0.791292037	-1.215549785	0.78247881	0.947453154	-1.125638005	0.866944949	0.969631699	2.503996103	0.206467082	0.692687424	1.951947165	0.350986663	0.784376915	3.043731925	0.130322513	0.618776645	2.197185913	0.275101395	0.740877579	-1.379959275	0.649494642	0.905718177	1.079876283	0.938660157	0.986594742	8	135928640	135929379	740	+	mRNA	GeneID:100286283	putative sugar phosphate/phosphate translocator
424	AC219061.2_FG007	Sobic.006G130200	one-to-one	pco094349	3.710779808	1.220000288	0.079065028	0.544217787	1.097225754	0.392433656	0.804406127	1.012876722	0.904919871	0.978946099	1.126212986	0.277152987	0.742205464	1.093474717	0.409705433	0.812146747	1.17166108	0.153798628	0.644333922	1.079573351	0.478559159	0.842652611	1.040354795	0.712464656	0.925940682	1.138588191	0.237192004	0.715230358	1.111895417	0.487445116	0.84633329	10	128270319	128272806	2488	+	mRNA	GeneID:100274892	uncharacterized LOC100274892
425	AC220970.4_FG002	Sobic.001G002800	one-to-one	umc1240	0.318424192	-4.236168259	0.014820296	0.346315742	-1.114642035	0.838216734	0.962407682	1.807496111	0.275312703	0.740955396	-2.10261817	0.175798837	0.66498911	-2.168104212	0.15972735	0.650233349	-5.737608656	0.004612378	0.2459501	-3.918839931	0.019909872	0.374819686	-2.728792482	0.074415834	0.535118058	-1.600746024	0.382270164	0.799144515	-3.800474166	0.091388832	0.566551009	5	574461	574736	276	-	mRNA	GeneID:100274864	hypothetical protein, transcript variant X1
426	AC220972.3_FG001	Sobic.003G147301	one-to-many	LOC100278939	2.368669147	2.743789337	0.003964259	0.237207218	1.073915671	0.812390375	0.955864583	-1.77596897	0.071237668	0.528672079	1.438617076	0.23732631	0.715330072	1.464855858	0.215936332	0.699667149	2.417686058	0.009410837	0.303948106	2.601538549	0.005706628	0.261936779	1.680562603	0.09958581	0.580049946	1.662439121	0.106203598	0.589492814	2.554939286	0.040618413	0.457927481	3	55395403	55396506	1104	+	mRNA	GeneID:100278939	RING-H2 finger protein ATL3
427	AC225127.3_FG003	Sobic.007G180700	one-to-one	pco080240	5.718896116	1.181605798	0.142375939	0.632292059	-1.003442097	0.974950316	0.994683365	1.011132971	0.919426896	0.982213742	1.198873062	0.113156352	0.597763469	1.088410582	0.44360665	0.827619602	1.135066501	0.25784713	0.729590963	1.076426754	0.504337791	0.853717974	-1.056213941	0.618779247	0.896017522	1.133036921	0.264335544	0.733738877	1.185672999	0.281098557	0.744285911	4	199337338	199337548	211	+	mRNA	GeneID:100383567	hypothetical protein, transcript variant X1
428	AC225147.4_FG002	Sobic.001G036900	many-to-many	LOC103644248	4.317611621	1.178160882	0.128329472	0.616534384	1.108228617	0.328620603	0.771392624	-1.04104746	0.698050232	0.921812624	1.021185664	0.839467088	0.962802369	-1.12239882	0.274419696	0.740473507	1.16814773	0.147814398	0.637959707	-1.078143757	0.470996063	0.839148354	1.14391317	0.206426708	0.69268489	-1.112859588	0.310036456	0.761305812	1.063102742	0.676595206	0.915275785	1	298414767	298414910	144	-	mRNA	GeneID:103644248	40S ribosomal protein S23
429	AC225147.4_FG002	Sobic.003G346600	many-to-many	LOC103644248	4.317611621	1.178160882	0.128329472	0.616534384	1.108228617	0.328620603	0.771392624	-1.04104746	0.698050232	0.921812624	1.021185664	0.839467088	0.962802369	-1.12239882	0.274419696	0.740473507	1.16814773	0.147814398	0.637959707	-1.078143757	0.470996063	0.839148354	1.14391317	0.206426708	0.69268489	-1.112859588	0.310036456	0.761305812	1.063102742	0.676595206	0.915275785	1	298414767	298414910	144	-	mRNA	GeneID:103644248	40S ribosomal protein S23
430	AC225147.4_FG002	Sobic.009G166500	many-to-many	LOC103644248	4.317611621	1.178160882	0.128329472	0.616534384	1.108228617	0.328620603	0.771392624	-1.04104746	0.698050232	0.921812624	1.021185664	0.839467088	0.962802369	-1.12239882	0.274419696	0.740473507	1.16814773	0.147814398	0.637959707	-1.078143757	0.470996063	0.839148354	1.14391317	0.206426708	0.69268489	-1.112859588	0.310036456	0.761305812	1.063102742	0.676595206	0.915275785	1	298414767	298414910	144	-	mRNA	GeneID:103644248	40S ribosomal protein S23
431	AC225147.4_FG003	Sobic.001G037000	one-to-one	LOC100192747	3.310398779	-1.071535412	0.46593237	0.837182396	-1.133439032	0.195381732	0.682639848	1.052201918	0.589687441	0.88577682	1.112988623	0.264724453	0.734085837	1.010898731	0.908087595	0.979573486	1.213614084	0.053870921	0.492983692	-1.040857888	0.670661529	0.913182161	1.090410143	0.363572036	0.79017256	-1.286410228	0.015899513	0.353135846	1.057770951	0.673212706	0.913839661	1	298411681	298411918	238	-	mRNA	GeneID:100192747	ALFIN-like transcription factor
432	AC225185.3_FG004	Sobic.008G088824	one-to-one	LOC100501212	3.363421825	-1.285101664	0.046523373	0.474573742	-1.166990089	0.20090192	0.687690949	-1.053045727	0.660432659	0.909392362	-1.159624943	0.218952018	0.701800015	1.014162472	0.904553214	0.978893728	-1.278810359	0.050400512	0.485501184	1.067959457	0.577068254	0.881213314	-1.102779279	0.40974169	0.812146747	1.009197568	0.937766292	0.986262	-1.101210435	0.563277541	0.876281593	3	96602405	96602542	138	+	mRNA	GeneID:100501212	WEB family protein
433	AC225193.3_FG004	Sobic.007G159000	one-to-one	LOC103638902	3.421083577	-1.200774077	0.486682017	0.846109317	1.034995546	0.895093392	0.976552092	1.62430874	0.078599751	0.543362671	1.306979564	0.313391206	0.763304424	1.570702024	0.099243144	0.579676453	1.444629405	0.17250125	0.662347804	-1.034129145	0.897631774	0.977080567	1.105319046	0.701731916	0.92301735	-1.104393777	0.704096093	0.923669052	-1.242795821	0.558010448	0.874224681	9	116432888	116436476	3589	+	mRNA	GeneID:103638902	protein transport protein sec31, transcript variant X5
434	AC225308.2_FG005	Sobic.002G343200	one-to-many	LOC100279470	3.85820384	1.067031532	0.644501595	0.904443329	1.075465363	0.60522327	0.891260307	-1.095483848	0.518150021	0.859379345	-1.104142566	0.483266012	0.844798752	-1.0178817	0.899344736	0.977468065	-1.020776319	0.883336386	0.973767462	1.076238867	0.601696012	0.890162959	1.081669457	0.577294952	0.88129105	1.070065922	0.630198588	0.899893034	-1.007904013	0.968300102	0.993101369	7	164030535	164030808	274	-	mRNA	GeneID:100279470	uncharacterized LOC100279470, transcript variant X1
435	AC225555.3_FG007	Sobic.002G187300	one-to-many	LOC100193792	2.361087235	1.186969464	0.321614078	0.767745443	-1.189349541	0.31618523	0.764699473	-1.204328839	0.283771639	0.746088952	1.172206079	0.357055598	0.787133781	1.023913057	0.889430881	0.975079143	-1.138698166	0.449282457	0.829845943	1.233128024	0.229476367	0.70946472	-1.334788913	0.105073531	0.587949374	1.383920838	0.071413695	0.528951872	1.411721587	0.165700582	0.655773518	7	105508508	105509492	985	-	misc_RNA	GeneID:100193792	uncharacterized LOC100193792, transcript variant X1
436	AC225718.2_FG006	Sobic.010G234000	one-to-one	LOC100285110	2.888276021	1.95467086	0.237701426	0.715502506	-2.117249761	0.1889793	0.676945492	-1.959132306	0.236185713	0.714351562	2.112428241	0.190247841	0.67833308	4.745643908	0.01222394	0.327764591	6.598810658	0.003609909	0.229761575	9.297344292	0.001019293	0.139792251	3.123803465	0.054385828	0.494237634	1.405733902	0.541149262	0.868515888	4.138526411	0.08549277	0.556370807	5	50064782	50065563	782	+	mRNA	GeneID:100285110	EF-hand Ca2+-binding protein CCD1
437	AC226227.2_FG005	Sobic.006G139600	one-to-one	LOC100191886	0.184220365	2.483811386	0.009358377	0.303593481	1.298730554	0.403533866	0.809545666	-1.313483852	0.384033628	0.800194137	1.456045068	0.2358109	0.713968176	-1.187177293	0.580820721	0.882468117	1.071252555	0.823909656	0.958830489	1.106392331	0.744020427	0.935982706	-1.359198689	0.328928733	0.771580962	1.953040105	0.044201751	0.46725897	1.912491685	0.152715412	0.643448199	10	130123460	130125351	1892	-	mRNA	GeneID:100191886	UPF0481 protein
438	AC226235.2_FG001	Sobic.003G104600	one-to-one	irl1	4.56921551	-1.275463752	0.623865536	0.897829113	1.080409142	0.87565839	0.972045939	1.137712629	0.794221277	0.951050204	-1.211222116	0.698869977	0.922004105	-2.03441809	0.164966331	0.655163305	-1.433371213	0.470299385	0.838917466	-2.314583154	0.105213098	0.588097981	-1.18340905	0.733739093	0.932702839	-1.810296248	0.241168413	0.718010906	-1.378022698	0.647508243	0.905339942	3	30593009	30593391	383	+	mRNA	GeneID:542717	isoflavone reductase-like 1
439	AC226235.2_FG003	Sobic.003G104200	one-to-many	LOC100192465	2.98197189	-1.056750155	0.87943928	0.972878532	-1.243557236	0.551542249	0.871732035	-2.040599221	0.065245651	0.516989783	-1.734060549	0.145237838	0.635326159	-4.110420264	0.001358871	0.157757692	-2.790639542	0.012016382	0.326314582	-2.014320216	0.06972073	0.525447701	-1.60930917	0.203852668	0.690384282	-1.556520355	0.235608482	0.713836984	1.176775069	0.752111566	0.937999558	3	30518823	30520282	1460	+	mRNA	GeneID:100192465	uncharacterized LOC100192465
440	AC226248.1_FG002	Sobic.009G142600	one-to-one	LOC100281715	3.226337038	1.72507888	0.014087662	0.341524543	-1.050444816	0.804682366	0.953714785	-1.227031088	0.312224495	0.762666168	1.476816834	0.065180335	0.516903481	1.14888845	0.488784066	0.846839551	1.36393126	0.133790484	0.623465564	1.409721844	0.099969914	0.580660651	-1.082764856	0.689989276	0.919360871	1.453096104	0.075809178	0.538261752	1.812100167	0.048784167	0.480846456	8	105237944	105240189	2246	-	mRNA	GeneID:100281715	protein kinase
441	AC226368.2_FG006	Sobic.001G362400	one-to-one	LOC100280902	0.004615376	1.280806231	0.418006872	0.816292993	1.013643675	0.964213966	0.992280334	-1.004553454	0.987998781	0.997514837	1.257839027	0.452117339	0.83109317	-1.207185723	0.535800548	0.866113096	-1.015954064	0.958207415	0.990990581	-1.201713774	0.545557146	0.870101229	-1.277906672	0.42218552	0.818297397	1.077912264	0.804030839	0.953546606	1.26356654	0.585888602	0.884471884	1	63865399	63867437	2039	-	mRNA	GeneID:100280902	transferase, transferring glycosyl groups
442	AC226373.2_FG010	Sobic.009G184600	one-to-one	LOC100281752	5.876036141	1.089668016	0.458300074	0.834075292	1.230065736	0.086768087	0.558591744	1.334175732	0.022299538	0.388226715	1.181895065	0.159540795	0.650004891	1.286364602	0.041692845	0.461054204	1.256414876	0.061670208	0.509720168	-1.037167635	0.750700742	0.937652192	1.063051123	0.595691455	0.887788989	1.115642922	0.347479699	0.782158704	-1.12884449	0.459201989	0.834471699	6	160563064	160563229	166	-	mRNA	GeneID:100281752	zinc finger C-x8-C-x5-C-x3-H type family protein, transcript variant X12
443	AC230011.2_FG002	Sobic.005G076200	many-to-one	LOC103650447	5.852896359	-1.43954236	0.05763517	0.500310521	1.327511629	0.13041939	0.618919132	1.770047925	0.005810115	0.263804346	-1.079636995	0.670903395	0.913228695	1.148162116	0.446820982	0.828993347	-1.017279832	0.924081396	0.983220247	-1.541635889	0.027559917	0.410511677	1.061297944	0.741154466	0.935196365	-1.232482612	0.255837562	0.72856077	-1.911009223	0.020875448	0.380055008	3	114250819	114251147	329	-	misc_RNA	GeneID:103650447	putative disease resistance protein RGA1, transcript variant X9
444	AC230011.2_FG002	Sobic.009G013000	many-to-one	LOC103650447	5.852896359	-1.43954236	0.05763517	0.500310521	1.327511629	0.13041939	0.618919132	1.770047925	0.005810115	0.263804346	-1.079636995	0.670903395	0.913228695	1.148162116	0.446820982	0.828993347	-1.017279832	0.924081396	0.983220247	-1.541635889	0.027559917	0.410511677	1.061297944	0.741154466	0.935196365	-1.232482612	0.255837562	0.72856077	-1.911009223	0.020875448	0.380055008	3	114250819	114251147	329	-	misc_RNA	GeneID:103650447	putative disease resistance protein RGA1, transcript variant X9
445	AC230011.2_FG002	Sobic.005G075600	many-to-one	LOC103650447	5.852896359	-1.43954236	0.05763517	0.500310521	1.327511629	0.13041939	0.618919132	1.770047925	0.005810115	0.263804346	-1.079636995	0.670903395	0.913228695	1.148162116	0.446820982	0.828993347	-1.017279832	0.924081396	0.983220247	-1.541635889	0.027559917	0.410511677	1.061297944	0.741154466	0.935196365	-1.232482612	0.255837562	0.72856077	-1.911009223	0.020875448	0.380055008	3	114250819	114251147	329	-	misc_RNA	GeneID:103650447	putative disease resistance protein RGA1, transcript variant X9
446	AC230011.2_FG002	Sobic.005G075800	many-to-one	LOC103650447	5.852896359	-1.43954236	0.05763517	0.500310521	1.327511629	0.13041939	0.618919132	1.770047925	0.005810115	0.263804346	-1.079636995	0.670903395	0.913228695	1.148162116	0.446820982	0.828993347	-1.017279832	0.924081396	0.983220247	-1.541635889	0.027559917	0.410511677	1.061297944	0.741154466	0.935196365	-1.232482612	0.255837562	0.72856077	-1.911009223	0.020875448	0.380055008	3	114250819	114251147	329	-	misc_RNA	GeneID:103650447	putative disease resistance protein RGA1, transcript variant X9
447	AC230011.2_FG002	Sobic.005G075100	many-to-one	LOC103650447	5.852896359	-1.43954236	0.05763517	0.500310521	1.327511629	0.13041939	0.618919132	1.770047925	0.005810115	0.263804346	-1.079636995	0.670903395	0.913228695	1.148162116	0.446820982	0.828993347	-1.017279832	0.924081396	0.983220247	-1.541635889	0.027559917	0.410511677	1.061297944	0.741154466	0.935196365	-1.232482612	0.255837562	0.72856077	-1.911009223	0.020875448	0.380055008	3	114250819	114251147	329	-	misc_RNA	GeneID:103650447	putative disease resistance protein RGA1, transcript variant X9
448	AC230011.2_FG002	Sobic.009G013100	many-to-one	LOC103650447	5.852896359	-1.43954236	0.05763517	0.500310521	1.327511629	0.13041939	0.618919132	1.770047925	0.005810115	0.263804346	-1.079636995	0.670903395	0.913228695	1.148162116	0.446820982	0.828993347	-1.017279832	0.924081396	0.983220247	-1.541635889	0.027559917	0.410511677	1.061297944	0.741154466	0.935196365	-1.232482612	0.255837562	0.72856077	-1.911009223	0.020875448	0.380055008	3	114250819	114251147	329	-	misc_RNA	GeneID:103650447	putative disease resistance protein RGA1, transcript variant X9
449	AC230011.2_FG002	Sobic.005G076100	many-to-one	LOC103650447	5.852896359	-1.43954236	0.05763517	0.500310521	1.327511629	0.13041939	0.618919132	1.770047925	0.005810115	0.263804346	-1.079636995	0.670903395	0.913228695	1.148162116	0.446820982	0.828993347	-1.017279832	0.924081396	0.983220247	-1.541635889	0.027559917	0.410511677	1.061297944	0.741154466	0.935196365	-1.232482612	0.255837562	0.72856077	-1.911009223	0.020875448	0.380055008	3	114250819	114251147	329	-	misc_RNA	GeneID:103650447	putative disease resistance protein RGA1, transcript variant X9
450	AC230011.2_FG002	Sobic.005G076400	many-to-one	LOC103650447	5.852896359	-1.43954236	0.05763517	0.500310521	1.327511629	0.13041939	0.618919132	1.770047925	0.005810115	0.263804346	-1.079636995	0.670903395	0.913228695	1.148162116	0.446820982	0.828993347	-1.017279832	0.924081396	0.983220247	-1.541635889	0.027559917	0.410511677	1.061297944	0.741154466	0.935196365	-1.232482612	0.255837562	0.72856077	-1.911009223	0.020875448	0.380055008	3	114250819	114251147	329	-	misc_RNA	GeneID:103650447	putative disease resistance protein RGA1, transcript variant X9
451	AC230011.2_FG002	Sobic.009G013300	many-to-one	LOC103650447	5.852896359	-1.43954236	0.05763517	0.500310521	1.327511629	0.13041939	0.618919132	1.770047925	0.005810115	0.263804346	-1.079636995	0.670903395	0.913228695	1.148162116	0.446820982	0.828993347	-1.017279832	0.924081396	0.983220247	-1.541635889	0.027559917	0.410511677	1.061297944	0.741154466	0.935196365	-1.232482612	0.255837562	0.72856077	-1.911009223	0.020875448	0.380055008	3	114250819	114251147	329	-	misc_RNA	GeneID:103650447	putative disease resistance protein RGA1, transcript variant X9
452	AC230013.2_FG002	Sobic.003G250000	one-to-one	LOC103651385	-1.044370853	-2.035191653	0.35792531	0.787550504	1.784374182	0.451501071	0.830765394	1.697877436	0.490548554	0.847607457	-2.13887255	0.326334635	0.770486577	-2.739043354	0.198865194	0.686036128	-1.002699801	0.997174514	0.999580487	-4.650559906	0.058518787	0.502558367	2.133113568	0.327995832	0.771049525	-5.559468713	0.037338333	0.447507202	-3.631543441	0.242488601	0.718842137	3	214303929	214304538	610	-	mRNA	GeneID:103651385	peroxidase 19
453	AC230013.2_FG007	Sobic.003G249700	one-to-one	pco155588b	5.745494496	1.108314159	0.707941899	0.924567276	1.246097885	0.426919573	0.820302108	1.126322103	0.665036519	0.911047712	1.001782243	0.994811619	0.999068424	-1.101821189	0.72385185	0.929560825	1.925940019	0.028360593	0.413245044	-1.241005559	0.435387823	0.823905643	1.922513632	0.028726969	0.414478158	-1.914657053	0.029586675	0.418061832	-1.124318294	0.762583181	0.941232004	3	214343543	214343622	80	+	mRNA	GeneID:100283101	60S ribosomal protein L18a
454	AC231180.2_FG006	Sobic.009G250800	one-to-one	pco140658	-1.078310239	1.477488994	0.614106084	0.894464356	-1.638758573	0.524564709	0.861652002	-1.553972881	0.569550626	0.878543595	1.55810168	0.567256061	0.877663873	2.49242185	0.247291296	0.722350305	3.111120369	0.155528364	0.645713893	3.873155963	0.09479333	0.572060833	1.996737703	0.376239446	0.796202321	1.183665502	0.82695427	0.959554119	2.421247756	0.422494093	0.818483202	8	77524892	77525453	562	+	mRNA	GeneID:100283011	Pectin lyase-like superfamily protein
455	AC231745.1_FG004	Sobic.010G045966	one-to-many	LOC100192103	5.227687796	1.222839854	0.325370725	0.769800425	1.531518165	0.048263382	0.479337698	1.192230112	0.388141611	0.802616832	-1.050491351	0.806653638	0.954392744	1.550777545	0.042831424	0.46407529	-1.027813924	0.891496744	0.975528806	1.30073677	0.203919236	0.690417383	1.022063747	0.913577043	0.980640565	1.949097594	0.004332866	0.242503873	-1.252427421	0.433609874	0.823283766	9	18086113	18086515	403	+	mRNA	GeneID:100192103	Protein-tyrosine sulfotransferase, transcript variant X1
456	AC231747.1_FG001	Sobic.006G046700	one-to-one	LOC100217064	4.67254611	1.215694199	0.139851124	0.630038563	1.16518904	0.240953755	0.717908317	1.018844835	0.883361068	0.973771223	1.063006699	0.632378065	0.900560646	1.021688382	0.866118636	0.969383829	-1.066879079	0.612435126	0.894160251	1.002790952	0.982519976	0.996300151	-1.134099608	0.330719286	0.772791891	1.325128511	0.040365992	0.457138385	1.043345034	0.813714851	0.956216885	10	109231430	109231827	398	-	mRNA	GeneID:100217064	Vacuolar protein-sorting-associated protein 11-like protein, transcript variant X2
457	AC232238.2_FG005	Sobic.003G364400	one-to-many	LOC100382495	-1.864199955	9.79484674	0.089714813	0.564002665	-1.744376267	0.663991611	0.910828079	-4.464472262	0.252268843	0.72604379	3.827081274	0.302281875	0.756737232	-1.357889546	0.810782577	0.95540633	10.40287681	0.082341432	0.550771988	3.287802219	0.358384594	0.787931576	2.718227303	0.438331079	0.825479594	-1.442182614	0.77455467	0.944882989	17.08589819	0.131294032	0.6198842	8	172031325	172031390	66	-	mRNA	GeneID:100382495	putative ferredoxin-4 chloroplastic
458	AC233751.1_FG002	Sobic.007G193500	one-to-one	LOC103653214	0.42142877	-2.175654593	0.003996495	0.237694013	-1.11640041	0.635588352	0.901680207	1.205115323	0.425400241	0.819683205	-1.617116663	0.052424328	0.490025325	-1.646403373	0.045200922	0.470865105	-2.069547478	0.006228331	0.268572133	-1.984105932	0.009045464	0.301078553	-1.279776237	0.295897357	0.752945834	-1.7308156	0.029680416	0.418322641	-1.948812069	0.056365734	0.498352322	4	46630007	46630771	765	-	misc_RNA	GeneID:103653214	teosinte glume architecture 1-like, transcript variant X2
459	AC233850.1_FG002	Sobic.004G167700	one-to-one	LOC100286335	-1.69971173	-1.033183673	0.967196717	0.992952911	1.302467635	0.739694222	0.934766383	-1.106537309	0.898546104	0.977307132	-1.489054305	0.617532605	0.895618852	-2.81077345	0.205842663	0.692439808	1.318093345	0.728448722	0.931104808	-2.540152443	0.251363276	0.725359881	1.96271257	0.401524475	0.808494992	-3.827802701	0.106658136	0.590206415	-1.345688294	0.791659598	0.950367167	5	174746988	174747875	888	-	mRNA	GeneID:100286335	pectinesterase inhibitor domain containing protein
460	AC233850.1_FG003	Sobic.004G167800	one-to-one	LOC103627244	0.958368169	1.772593751	0.169148703	0.658866428	1.598301172	0.254900354	0.728020803	-1.097232611	0.817812589	0.957409442	1.010768943	0.978765738	0.995623412	-1.544028886	0.2900457	0.749978946	-1.268273912	0.557243886	0.873960997	-1.407202876	0.401879151	0.808637892	-1.281931881	0.539842635	0.867927272	1.456018364	0.357786303	0.787467909	1.109048646	0.855773866	0.966811362	5	174744712	174745764	1053	-	mRNA	GeneID:103627244	hypothetical protein
461	AC233850.1_FG005	Sobic.004G168300	one-to-one	LOC100285220	1.415691083	1.509731878	0.106869502	0.590564489	-1.0595308	0.812668323	0.955926689	-1.087074441	0.732506919	0.932330855	1.471479197	0.128512545	0.616711526	1.176163189	0.50894677	0.855518693	-1.065263089	0.795598783	0.951358744	1.278576941	0.321879108	0.767841585	-1.567512475	0.080966273	0.547797674	1.891578146	0.018241365	0.36615561	1.599607425	0.186618709	0.675033515	5	174727109	174727593	485	+	mRNA	GeneID:100285220	transcription factor E2F3
462	AC233851.1_FG008	Sobic.003G323201	one-to-one	LOC103651120	-0.315886883	1.559805537	0.292294891	0.751063258	1.156204372	0.726376878	0.930433028	-1.141192533	0.750061393	0.937414786	1.182161821	0.686806718	0.918583191	-2.672233595	0.029411158	0.416958696	1.864932682	0.147057004	0.63722454	-2.341615038	0.054547289	0.494704484	1.577561251	0.280656191	0.744017042	-3.19497248	0.012375741	0.329034697	1.349074242	0.610590222	0.893391778	3	192351402	192352382	981	+	mRNA	GeneID:103651120	hypothetical protein
463	AC233851.1_FG009	Sobic.003G323100	one-to-one	LOC100277429	0.638969201	3.555857089	0.047327817	0.47664012	1.349906789	0.61594073	0.895130654	-2.1336743	0.215654407	0.699423032	1.234560537	0.724028636	0.929647431	-1.342627424	0.622259834	0.897288942	1.993308051	0.257585376	0.729474745	1.589178251	0.441463992	0.826640351	1.614589153	0.426317774	0.820091632	1.32866154	0.634567356	0.90121246	2.634150089	0.260845299	0.73135967	3	192355354	192355978	625	+	mRNA	GeneID:100277429	uncharacterized LOC100277429
464	AC233851.1_FG014	Sobic.003G322200	one-to-one	LOC100273462	4.041281476	-1.172023995	0.512952343	0.857314071	1.128069984	0.618275741	0.895775555	1.146638588	0.572013593	0.879525292	-1.1530443	0.556653139	0.873737546	-1.273160092	0.324256435	0.769273848	-1.390856007	0.184326234	0.673315001	-1.459854491	0.131490629	0.620063535	-1.206246808	0.440950688	0.826525668	-1.072845909	0.770596043	0.943589689	-1.322125089	0.417643396	0.816105265	3	192392352	192393619	1268	-	mRNA	GeneID:100273462	Pentatricopeptide repeat-containing protein mitochondrial
465	AC233853.1_FG003	Sobic.003G021900	one-to-one	LOC107305676	0.814238583	1.247615527	0.513950998	0.857750898	-2.184547138	0.032584309	0.430227462	-1.206796206	0.578402956	0.881621194	2.258438429	0.026815614	0.4077895	1.224931615	0.548987056	0.871081926	5.559724296	0.000123594	0.048535168	1.478242825	0.256212651	0.728750365	2.461755974	0.016060857	0.35440124	-3.637982797	0.001494495	0.164371736	2.725474928	0.049438288	0.482698207	3	3086988	3089019	2032	+	mRNA	GeneID:107305676	Cytochrome P450 710A1
466	AC233865.1_FG001	Sobic.004G279601	many-to-many	LOC103633139	5.179834404	1.377754113	0.173495526	0.663331312	-1.052049635	0.823842139	0.9588279	-1.334365919	0.217734847	0.701127871	1.086258043	0.717007915	0.92727606	-1.029572996	0.898199878	0.977220706	1.752715208	0.024658366	0.398349885	1.296038186	0.265433783	0.734634214	1.613534849	0.050085372	0.484568822	-1.309775258	0.247325874	0.722353309	1.449465712	0.259899109	0.730937679	7	151786239	151786965	727	+	mRNA	GeneID:103633139	histone H4
467	AC233865.1_FG001	Sobic.009G167500	many-to-many	LOC103633139	5.179834404	1.377754113	0.173495526	0.663331312	-1.052049635	0.823842139	0.9588279	-1.334365919	0.217734847	0.701127871	1.086258043	0.717007915	0.92727606	-1.029572996	0.898199878	0.977220706	1.752715208	0.024658366	0.398349885	1.296038186	0.265433783	0.734634214	1.613534849	0.050085372	0.484568822	-1.309775258	0.247325874	0.722353309	1.449465712	0.259899109	0.730937679	7	151786239	151786965	727	+	mRNA	GeneID:103633139	histone H4
468	AC233865.1_FG001	Sobic.006G191800	many-to-many	LOC103633139	5.179834404	1.377754113	0.173495526	0.663331312	-1.052049635	0.823842139	0.9588279	-1.334365919	0.217734847	0.701127871	1.086258043	0.717007915	0.92727606	-1.029572996	0.898199878	0.977220706	1.752715208	0.024658366	0.398349885	1.296038186	0.265433783	0.734634214	1.613534849	0.050085372	0.484568822	-1.309775258	0.247325874	0.722353309	1.449465712	0.259899109	0.730937679	7	151786239	151786965	727	+	mRNA	GeneID:103633139	histone H4
469	AC233865.1_FG001	Sobic.001G313200	many-to-many	LOC103633139	5.179834404	1.377754113	0.173495526	0.663331312	-1.052049635	0.823842139	0.9588279	-1.334365919	0.217734847	0.701127871	1.086258043	0.717007915	0.92727606	-1.029572996	0.898199878	0.977220706	1.752715208	0.024658366	0.398349885	1.296038186	0.265433783	0.734634214	1.613534849	0.050085372	0.484568822	-1.309775258	0.247325874	0.722353309	1.449465712	0.259899109	0.730937679	7	151786239	151786965	727	+	mRNA	GeneID:103633139	histone H4
470	AC233865.1_FG001	Sobic.003G056600	many-to-many	LOC103633139	5.179834404	1.377754113	0.173495526	0.663331312	-1.052049635	0.823842139	0.9588279	-1.334365919	0.217734847	0.701127871	1.086258043	0.717007915	0.92727606	-1.029572996	0.898199878	0.977220706	1.752715208	0.024658366	0.398349885	1.296038186	0.265433783	0.734634214	1.613534849	0.050085372	0.484568822	-1.309775258	0.247325874	0.722353309	1.449465712	0.259899109	0.730937679	7	151786239	151786965	727	+	mRNA	GeneID:103633139	histone H4
471	AC233865.1_FG001	Sobic.003G347900	many-to-many	LOC103633139	5.179834404	1.377754113	0.173495526	0.663331312	-1.052049635	0.823842139	0.9588279	-1.334365919	0.217734847	0.701127871	1.086258043	0.717007915	0.92727606	-1.029572996	0.898199878	0.977220706	1.752715208	0.024658366	0.398349885	1.296038186	0.265433783	0.734634214	1.613534849	0.050085372	0.484568822	-1.309775258	0.247325874	0.722353309	1.449465712	0.259899109	0.730937679	7	151786239	151786965	727	+	mRNA	GeneID:103633139	histone H4
472	AC233865.1_FG001	Sobic.002G210500	many-to-many	LOC103633139	5.179834404	1.377754113	0.173495526	0.663331312	-1.052049635	0.823842139	0.9588279	-1.334365919	0.217734847	0.701127871	1.086258043	0.717007915	0.92727606	-1.029572996	0.898199878	0.977220706	1.752715208	0.024658366	0.398349885	1.296038186	0.265433783	0.734634214	1.613534849	0.050085372	0.484568822	-1.309775258	0.247325874	0.722353309	1.449465712	0.259899109	0.730937679	7	151786239	151786965	727	+	mRNA	GeneID:103633139	histone H4
473	AC233865.1_FG001	Sobic.001G529400	many-to-many	LOC103633139	5.179834404	1.377754113	0.173495526	0.663331312	-1.052049635	0.823842139	0.9588279	-1.334365919	0.217734847	0.701127871	1.086258043	0.717007915	0.92727606	-1.029572996	0.898199878	0.977220706	1.752715208	0.024658366	0.398349885	1.296038186	0.265433783	0.734634214	1.613534849	0.050085372	0.484568822	-1.309775258	0.247325874	0.722353309	1.449465712	0.259899109	0.730937679	7	151786239	151786965	727	+	mRNA	GeneID:103633139	histone H4
474	AC233865.1_FG001	Sobic.003G057100	many-to-many	LOC103633139	5.179834404	1.377754113	0.173495526	0.663331312	-1.052049635	0.823842139	0.9588279	-1.334365919	0.217734847	0.701127871	1.086258043	0.717007915	0.92727606	-1.029572996	0.898199878	0.977220706	1.752715208	0.024658366	0.398349885	1.296038186	0.265433783	0.734634214	1.613534849	0.050085372	0.484568822	-1.309775258	0.247325874	0.722353309	1.449465712	0.259899109	0.730937679	7	151786239	151786965	727	+	mRNA	GeneID:103633139	histone H4
475	AC233870.1_FG003	Sobic.009G257300	one-to-one	LOC103630791	4.343447257	-1.172280377	0.359657114	0.78824288	1.131245668	0.474690959	0.84089285	-1.076943887	0.665595177	0.911329713	-1.428175242	0.051624579	0.4880363	-1.277113637	0.166793956	0.656570123	-1.430661396	0.050633674	0.485942745	-1.185868319	0.326945918	0.770555722	-1.001740791	0.991881939	0.99845126	-1.046463727	0.79073827	0.950151578	-1.326137099	0.253986641	0.727214989	6	171183784	171184463	680	-	mRNA	GeneID:103630791	ELF3-like protein 2
476	AC233870.1_FG006	Sobic.009G258400	one-to-one	pco129004	5.187823554	-1.05781339	0.492202971	0.848260362	-1.000787167	0.992263399	0.998507269	1.053874425	0.520934829	0.860411072	-1.002948116	0.971062478	0.993859997	-1.01711093	0.834514948	0.96151857	-1.120577136	0.174705511	0.6641624	-1.071907197	0.398179369	0.806857206	-1.117283256	0.18541472	0.674050174	1.041512234	0.617771716	0.895648625	-1.056981369	0.63058186	0.900084429	6	171156495	171156742	248	+	mRNA	GeneID:100281651	26S proteasome regulatory subunit RPN13, transcript variant X1
477	AC233872.1_FG003	Sobic.003G075200	one-to-one	LOC100286211	4.016980183	1.107964579	0.495741883	0.849890328	1.131882693	0.412189064	0.813529675	1.048884387	0.749598577	0.937377883	1.026720132	0.859851106	0.968008149	-1.124066005	0.438240404	0.825405448	-1.065859783	0.670160013	0.912998052	-1.179015282	0.279938957	0.743759595	-1.094339697	0.548436402	0.87092245	1.050592119	0.74139504	0.935273366	-1.021587435	0.919424486	0.982213742	3	17590736	17591052	317	+	mRNA	GeneID:100286211	mitochondrial glycoprotein
478	AC233878.1_FG004	Sobic.001G103300	one-to-one	LOC103643958	2.68243169	1.253371153	0.237759598	0.715502506	1.577408245	0.025715042	0.403304927	-1.020143457	0.914889946	0.980986885	-1.283883626	0.193806868	0.681386909	-1.088023884	0.65231449	0.906673505	-1.37904914	0.10081735	0.581970213	-1.06654008	0.730427334	0.931696646	-1.074123162	0.702265128	0.923163706	1.588623591	0.023846257	0.394744511	-1.258532432	0.389749965	0.803246687	1	277479035	277479286	252	-	mRNA	GeneID:103643958	calcium-transporting ATPase 3, endoplasmic reticulum-type
479	AC233880.1_FG006	Sobic.003G000800	one-to-one	pco141536	2.598855374	1.523849401	0.007654271	0.285899305	-1.114517583	0.438530083	0.825589994	-1.336859389	0.050477455	0.48565748	1.270408067	0.099770939	0.58029111	-1.016067972	0.908371649	0.979648106	1.203995495	0.193388679	0.680949977	1.315718461	0.062750078	0.512169967	-1.05516015	0.698952577	0.922019089	1.24564539	0.128128088	0.616479131	1.698356952	0.015216154	0.348663016	3	557295	557565	271	+	mRNA	GeneID:100272390	hypothetical protein
480	AC233882.1_FG003	Sobic.003G267100	one-to-one	LOC103651302	2.46752868	-2.631672968	0.124967018	0.61257113	-1.13634668	0.832666491	0.960966619	4.252102506	0.028305829	0.413025493	1.836042178	0.323254339	0.768761206	1.912789958	0.292850801	0.751426972	2.023856999	0.254502602	0.72760541	-2.222984541	0.199469056	0.686466163	1.102293304	0.87205938	0.97102504	-2.784482286	0.106070689	0.589270062	-2.315906768	0.333983929	0.774709141	3	209308334	209308963	630	-	mRNA	GeneID:103651302	ABC transporter B family member 5, transcript variant X2
481	AC233882.1_FG005	Sobic.003G267600	one-to-one	LOC100274395	3.298511145	-1.21517558	0.142971419	0.632956803	1.152676104	0.277136076	0.742205464	1.234356186	0.115706057	0.600997482	-1.134764721	0.331478649	0.773278484	1.095397115	0.480481774	0.843418833	-1.057228003	0.664798434	0.91102249	-1.126857255	0.358070076	0.787682324	1.073339638	0.582365302	0.883172825	-1.04929785	0.707667994	0.924518105	-1.400703853	0.07841179	0.543013889	3	209297816	209298147	332	-	mRNA	GeneID:100274395	hypothetical protein, transcript variant X2
482	AC233883.1_FG006	Sobic.007G188500	one-to-one	LOC100278888	-1.330431131	3.227844751	0.012068887	0.326761918	2.265369347	0.064451692	0.515493409	-1.361959626	0.461698199	0.835169056	1.046187158	0.913517382	0.980640565	2.135825771	0.083722604	0.553215077	11.84197183	2.60E-05	0.022050184	2.90890847	0.020007644	0.375333606	11.31917146	3.15E-05	0.024024221	-1.717693067	0.20599434	0.69246823	1.424864671	0.549506302	0.871105774	4	197459919	197461672	1754	+	mRNA	GeneID:100278888	uncharacterized LOC100278888
483	AC233885.1_FG001	Sobic.001G151900	one-to-one	umc2512	2.485611228	-1.05054273	0.738580138	0.934414423	1.285161388	0.104691682	0.587588089	-1.042266225	0.779199691	0.946547581	-1.4071813	0.032988963	0.431914304	-1.092096606	0.552684011	0.872181385	-1.115634011	0.462349764	0.835426322	-1.047809648	0.751876039	0.937945098	1.261328793	0.130767475	0.619254133	-1.028378607	0.849575476	0.965418037	-1.350116953	0.164404947	0.654466642	5	16524020	16525421	1402	-	mRNA	GeneID:100277588	uncharacterized LOC100277588
484	AC233887.1_FG006	Sobic.006G075100	one-to-one	LOC103646485	3.04153696	1.099352443	0.83246177	0.960924722	-1.146460821	0.760373254	0.940544329	1.121326789	0.798219277	0.951852757	1.413280483	0.44419606	0.827840427	1.175202048	0.71884172	0.927920106	1.023902785	0.957895628	0.990987468	1.048045993	0.916480441	0.981461198	-1.380287762	0.475322317	0.841113024	1.261800692	0.604957665	0.891159451	1.260364505	0.715218059	0.92675929	2	57480368	57481290	923	-	mRNA	GeneID:103646485	digalactosyldiacylglycerol synthase 1, chloroplastic
485	AC233888.1_FG001	Sobic.006G135300	one-to-one	LOC100502080	1.929534951	-3.052865681	0.022314499	0.388251178	-2.223323268	0.08772265	0.560423169	1.920692483	0.156159307	0.646411232	1.398790754	0.454144116	0.832092557	3.097732993	0.020896165	0.38024115	1.085322724	0.853748242	0.966402184	1.612820907	0.291184233	0.7507375	-1.288824719	0.569822009	0.878687355	-1.069602998	0.879565263	0.972903411	-1.373109221	0.615093561	0.894866279	10	129060905	129061366	462	+	mRNA	GeneID:100502080	uncharacterized LOC100502080
486	AC233892.1_FG001	Sobic.001G220000	one-to-one	LOC100381779	1.922334472	-1.097323455	0.63076881	0.900183652	-1.036536028	0.852161982	0.966040968	1.141007077	0.496592628	0.850369385	1.077799747	0.697799645	0.921786865	1.025500872	0.895921096	0.976676104	-1.097717739	0.629458645	0.899590302	-1.112633941	0.581200214	0.882658258	-1.183119902	0.388520613	0.802737677	1.025869349	0.894445791	0.976312707	-1.05864478	0.834255584	0.961438463	1	235474515	235474748	234	-	mRNA	GeneID:100381779	Pentatricopeptide repeat-containing protein
487	AC233893.1_FG006	Sobic.001G451800	one-to-many	LOC103639428	1.651220096	-2.661455234	0.022217078	0.387799614	-1.128280543	0.756752474	0.939408068	-1.267457004	0.544955075	0.869795328	-2.989752945	0.012158523	0.3275101	-2.955742086	0.012907105	0.333088486	-2.253527321	0.051249791	0.487453088	-2.332025525	0.043295512	0.465260077	1.326699223	0.471494193	0.839267903	-3.490783169	0.005383166	0.258201002	-2.35885946	0.134083211	0.623844175	9	148992664	148994389	1726	-	mRNA	GeneID:103639428	probable inactive receptor kinase
488	AC233894.1_FG005	Sobic.001G218800	one-to-one	LOC100277795	2.125561183	1.472147887	0.036665216	0.444869909	1.26292466	0.185699137	0.674275162	-1.098165108	0.585780526	0.884471884	1.061466655	0.7276576	0.930854148	-1.292729819	0.147994843	0.638068724	-1.095410596	0.595770746	0.887788989	-1.177172549	0.347532548	0.78218788	-1.162741821	0.384135574	0.800233886	1.247442714	0.208623935	0.693986607	1.165665644	0.528890414	0.863149628	5	28982293	28983954	1662	+	mRNA	GeneID:100277795	uncharacterized LOC100277795
489	AC233895.1_FG001	Sobic.009G104100	one-to-one	LOC100282838	5.674125234	1.005148894	0.96430349	0.992301931	1.089770471	0.458177085	0.834071841	1.136970562	0.273552721	0.739721277	1.048683858	0.679605708	0.915982966	-1.183362639	0.156986881	0.6474706	1.091377392	0.45065988	0.83041052	-1.345448485	0.019335607	0.371371421	1.040711539	0.728584415	0.931151531	-1.284879522	0.042658243	0.463676416	-1.084188102	0.619951043	0.896473297	6	144487080	144487306	227	+	mRNA	GeneID:100282838	proliferation-associated protein 2G4
490	AC233898.1_FG004	Sobic.008G054700	one-to-one	LOC100193539	3.643585285	-1.578947668	0.014355459	0.343418509	1.123516706	0.489502777	0.847126574	1.250479423	0.194318355	0.681791371	-1.418635165	0.050849388	0.486530929	1.08869354	0.612673058	0.89423259	-1.413202727	0.053119934	0.491910049	-1.148605532	0.412610527	0.813720032	1.003844061	0.981680943	0.996222544	-1.026260523	0.876766896	0.972335268	-1.773974082	0.026604522	0.406994673	10	10418497	10418906	410	+	mRNA	GeneID:100193539	O-fucosyltransferase family protein, transcript variant X1
491	AC233901.1_FG010	Sobic.001G500700	one-to-one	LOC103639571	5.95370382	-1.272287948	0.434135445	0.823501793	-1.602743049	0.136668969	0.626708057	-1.319578395	0.369429752	0.792844454	-1.047506455	0.878925139	0.972765791	1.032264451	0.916973731	0.981592496	-2.029954558	0.032468094	0.429661364	1.362153867	0.318793186	0.766171905	-1.937892171	0.043664234	0.466136164	1.646993458	0.117040923	0.603027929	1.259732949	0.593765249	0.886968464	9	155852067	155852527	461	-	mRNA	GeneID:103639571	hypothetical protein
492	AC233908.1_FG001	Sobic.002G086800	one-to-many	IDP353	4.499573444	-1.437826332	0.158679728	0.648930275	1.061815355	0.809526865	0.955158666	1.221721993	0.425721136	0.819841392	-1.249634602	0.376668194	0.796456456	1.19974087	0.46801054	0.837800689	1.038218498	0.880119379	0.972991425	-1.018321558	0.941782753	0.98753526	1.29739376	0.304065775	0.758014565	-1.244250265	0.385735761	0.801252539	-1.526706076	0.240322332	0.71740735	7	24525505	24525736	232	-	mRNA	GeneID:100278255	uncharacterized LOC100278255
493	AC233910.1_FG001	Sobic.002G291800	one-to-one	LOC103647644	2.759422598	1.062436106	0.7138358	0.926416648	1.144182264	0.419082476	0.816648184	1.028477496	0.864745046	0.969139867	-1.047122752	0.780180351	0.946831756	1.087381335	0.612764639	0.894234892	-1.215331852	0.24782651	0.722783394	1.057272852	0.735863412	0.933436014	-1.160639332	0.372705308	0.794298612	1.404040308	0.054160884	0.49364489	-1.076942186	0.750823058	0.937685052	2	204316168	204316515	348	-	mRNA	GeneID:103647644	mitochondrial phosphate carrier protein 1, mitochondrial, transcript variant X2
494	AC233910.1_FG010	Sobic.002G290400	one-to-one	LOC100274474	4.545163999	-1.212263383	0.660228743	0.909311234	-1.222547029	0.646415077	0.904850997	-1.230524543	0.63586976	0.901745644	-1.220173792	0.649580945	0.905754736	-1.048134861	0.914224144	0.980820648	-2.707709759	0.035252942	0.440052237	1.174013563	0.713796742	0.926383232	-2.219118109	0.083562529	0.553214426	2.131022117	0.098820217	0.578857503	1.008483013	0.98907888	0.997814818	2	204225190	204225579	390	-	mRNA	GeneID:100274474	putative protein kinase superfamily protein, transcript variant X1
495	AC233922.1_FG008	Sobic.004G017800	one-to-one	LOC103654927	2.448813491	-1.317198318	0.662105263	0.910075915	-1.18305405	0.789309858	0.949785658	1.410317212	0.586211199	0.884559332	1.26668966	0.707420374	0.924491911	1.116218264	0.861161868	0.968363133	1.183743916	0.788598334	0.949616364	-1.263477993	0.710405032	0.925265209	-1.070070683	0.914179532	0.980819226	-1.396882262	0.596574904	0.888044446	-1.113388114	0.903811069	0.978701602	4	243335710	243335853	144	+	mRNA	GeneID:103654927	ubiquitin-conjugating enzyme E2 28-like
496	AC233926.1_FG002	Sobic.002G109400	one-to-many	LOC100281647	3.872040061	6.896421329	0.000829427	0.126358104	3.193907043	0.023727014	0.394218845	-1.044089527	0.926493726	0.98377232	2.068063049	0.13548477	0.625360045	7.685119407	0.000521516	0.100425016	31.03279303	2.45E-06	0.005956645	8.023952685	0.000434143	0.09212448	15.00572869	3.42E-05	0.024672349	1.707865011	0.263017877	0.732924367	2.15924297	0.25537633	0.728272342	7	32081025	32081651	627	+	mRNA	GeneID:100281647	PVR3-like protein
497	AC233935.1_FG005	Sobic.001G420300	one-to-one	LOC100501071	4.09897497	-2.410938883	0.107386127	0.591038482	-1.297053407	0.619563878	0.896374919	1.237549407	0.683705562	0.917349952	-1.501985694	0.440321956	0.826371451	-1.664868891	0.336415089	0.776329349	-1.747613025	0.293997716	0.751933002	-2.060357509	0.179663566	0.668990206	-1.163535067	0.771854993	0.944056694	-2.296788297	0.126400302	0.614397351	-1.858781505	0.406466651	0.810721137	1	41270785	41271104	320	-	mRNA	GeneID:100501071	DOF30 transcription factor, transcript variant X1
498	AC233939.1_FG004	Sobic.001G415200	one-to-one	LOC100282477	0.83256087	1.955733093	0.221499902	0.704017252	1.248820535	0.678350271	0.91568845	1.178343118	0.759056158	0.940135938	1.845360937	0.26209105	0.732267039	3.906314227	0.020736467	0.379538773	6.57100846	0.002843241	0.213704695	3.315090627	0.038032692	0.448989641	3.560825597	0.029263957	0.416134806	1.162638589	0.778160237	0.946172107	1.56606417	0.555098865	0.873005234	9	141540905	141541122	218	-	mRNA	GeneID:100282477	plant-specific domain TIGR01589 family protein
499	AC233942.1_FG001	Sobic.009G117900	one-to-one	LOC100273680	4.369896536	1.242178241	0.081118201	0.548089511	1.055267834	0.648777312	0.905510464	-1.168955664	0.197842078	0.685260353	1.006985408	0.952831105	0.98983184	1.077702572	0.527768488	0.862796139	1.142714155	0.267432999	0.735851889	1.259786526	0.065024898	0.516858357	1.134787203	0.29215516	0.750979927	1.171507922	0.192003576	0.679813357	1.177121296	0.335164832	0.775511364	6	141549583	141549745	163	+	mRNA	GeneID:100273680	F-box family protein
500	AC233945.1_FG003	Sobic.003G260200	one-to-one	csu240	2.161090188	2.126385731	0.025910117	0.404064824	1.223154657	0.518001552	0.859361367	-1.353902436	0.335301421	0.775584596	1.284024489	0.42421914	0.819110067	1.385324972	0.301213741	0.75619587	1.105647847	0.74586061	0.936494137	1.875594855	0.056920938	0.499255231	-1.161332238	0.630103943	0.899853805	2.664261737	0.0059107	0.264082746	1.738443884	0.218558852	0.701498764	3	211449477	211449863	387	+	mRNA	GeneID:100285550	Transparent testa 12 protein
501	AC233953.1_FG005	Sobic.003G418100	one-to-one	HAK2	6.794271388	-1.129028294	0.625812451	0.898450111	1.371275837	0.215181136	0.699027452	1.228359388	0.412187481	0.813529675	-1.260387826	0.357672737	0.787449846	-1.01494507	0.95227037	0.98973673	-1.513755585	0.110118016	0.594294614	-1.246717305	0.3801306	0.798147536	-1.201023648	0.464102534	0.836287922	1.321016963	0.271614009	0.738326727	-1.548209219	0.224513084	0.706181025	8	164368195	164368337	143	-	mRNA	GeneID:100194111	high-affinity potassium transporter
502	AC233955.1_FG009	Sobic.001G395600	one-to-one	LOC103639219	-0.823298554	-2.64868511	0.080038429	0.545809688	-1.592883484	0.38300273	0.799577365	1.311691519	0.607976476	0.892481516	-1.267694513	0.653466011	0.907068516	-1.491939113	0.451858609	0.830925183	1.373622122	0.549065937	0.871081926	-1.956963882	0.214753488	0.698690354	1.741333227	0.301311114	0.756219682	-5.428110831	0.005389373	0.258352767	-1.662824141	0.49811615	0.850987987	9	137803325	137804592	1268	-	mRNA	GeneID:103639219	protein trichome birefringence-like 6
503	AC233960.1_FG002	Sobic.004G270500	one-to-one	aox1	0.299088107	1.685409869	0.23118052	0.710849991	-1.059361241	0.892084764	0.975598217	-1.192458006	0.679620298	0.915982966	1.497292049	0.349667319	0.783670373	2.175239546	0.083221703	0.55256214	4.565224454	0.00257167	0.206133463	2.593881811	0.038074886	0.449151715	3.048987309	0.017924491	0.364979179	-1.24522982	0.607443011	0.892257083	1.78545789	0.342504497	0.779748089	2	12637892	12638310	419	+	mRNA	GeneID:542074	alternative oxidase 1
504	AC233960.1_FG003	Sobic.004G270600	one-to-one	GLK11	1.898902913	1.093529238	0.788036896	0.949306916	1.259220022	0.491353095	0.847915832	1.275015191	0.468632351	0.83807915	1.107246046	0.759430955	0.940240156	1.133694123	0.70627762	0.92428254	-1.266796219	0.480338672	0.843376149	-1.124655377	0.724141728	0.929690966	-1.402655104	0.316966296	0.765120933	1.570482325	0.187713951	0.675873347	-1.1515193	0.764261801	0.941756598	5	205300454	205301066	613	+	mRNA	GeneID:100502221	putative MYB DNA-binding domain superfamily protein
505	AC233961.1_FG001	Sobic.002G079100	one-to-one	sdg101	5.022190904	-1.024219638	0.815093746	0.956651517	1.195367231	0.096761985	0.5756337	1.165450802	0.149127047	0.639486839	-1.050510748	0.63120055	0.900267468	1.14104732	0.209578406	0.69449215	-1.090156396	0.404305858	0.809811225	-1.021386914	0.836135794	0.961879922	-1.037739403	0.717709998	0.927528597	1.214505159	0.072909264	0.532119509	-1.224318593	0.175591743	0.664951922	7	21136560	21136980	421	+	mRNA	GeneID:100280164	uncharacterized LOC100280164
506	AC233967.1_FG001	Sobic.006G076601	one-to-one	BAF60.2	4.163727865	-1.323631325	0.049319169	0.482430374	-1.222494378	0.145790036	0.635670908	-1.10253777	0.467034232	0.837558961	-1.193750708	0.196117487	0.68343151	-1.219534336	0.15036404	0.641121809	-1.320913424	0.050795537	0.486403493	-1.106115699	0.452662932	0.831442669	-1.106523678	0.451044845	0.830579082	-1.22204364	0.146478143	0.636541593	-1.082729989	0.673455909	0.91394426	2	56647105	56647600	496	-	mRNA	GeneID:100280587	SWIb domain-containing protein
507	AC233979.1_FG006	Sobic.006G193600	one-to-one	LOC100273313	3.074804683	1.217699532	0.398930067	0.807267352	-1.052335906	0.825037256	0.959026221	-1.490300246	0.099405679	0.579953907	-1.162998741	0.515661747	0.85832002	1.121646672	0.620067477	0.896510543	-1.531245135	0.080354281	0.546422598	1.67159031	0.03917567	0.452705502	-1.316635247	0.244222105	0.720427669	2.091418441	0.005533622	0.259930967	1.281428941	0.451510761	0.830765394	10	136308716	136309172	457	-	mRNA	GeneID:100273313	hypothetical protein
508	AC233979.1_FG007	Sobic.006G194000	one-to-one	LOC100279111	0.920633826	-1.112184122	0.888433716	0.974905086	-1.450249227	0.625153631	0.898252708	-2.364261531	0.266621217	0.735411402	-1.813132588	0.437171175	0.824836133	1.802463699	0.441635827	0.826682524	-1.55023465	0.565131789	0.876885412	4.261495584	0.071262888	0.528697899	1.1695859	0.836322716	0.961879922	2.512391273	0.23576028	0.713912003	1.303965053	0.804573029	0.953693564	10	136364554	136365654	1101	-	mRNA	GeneID:100279111	OSJNBa0013K16.16-like protein
509	AC233979.1_FG009	Sobic.006G194400	one-to-one	cl35348_1	4.95543165	1.134853855	0.352200905	0.784975552	1.109435105	0.442766456	0.827205589	1.013745766	0.918799612	0.982107483	1.036972136	0.786544379	0.948787457	1.123208524	0.391721765	0.804270402	1.034828746	0.798411166	0.951896254	1.10797851	0.44844071	0.829581692	-1.002071251	0.987670278	0.997420081	1.231776299	0.134794513	0.62476566	1.022911435	0.904796459	0.978935623	10	136396365	136396552	188	+	mRNA	GeneID:100384646	Cyclin-T1-5
510	AC233979.1_FG010	Sobic.006G194500	one-to-one	LOC100275350	2.082972851	1.331940814	0.049681582	0.483287026	-1.028434409	0.83698579	0.96200826	-1.19390848	0.205961697	0.692447988	1.147335652	0.321311824	0.767685601	1.013039764	0.924212912	0.983243862	-1.105562449	0.465378546	0.836925774	1.209476765	0.176497515	0.665888398	-1.268451213	0.09662978	0.575299841	1.49174537	0.009488174	0.304473725	1.369813764	0.117909069	0.604058296	10	136405211	136405442	232	+	mRNA	GeneID:100275350	hypothetical protein, transcript variant X1
511	AC234091.1_FG001	Sobic.005G110436	one-to-one	LOC103646920	2.559278863	-20.2096236	0.01051109	0.313387301	-3.257724997	0.267220835	0.735831936	2.202365435	0.452862706	0.831584062	-2.816789689	0.328225718	0.771173428	-3.075320252	0.290283264	0.750111758	-1.414013049	0.739853958	0.934831622	-6.772979025	0.081985998	0.550023067	1.992053532	0.51132402	0.85650483	-43.95367128	0.002275991	0.194957023	-6.203600249	0.227268266	0.707865578	2	122678739	122679184	446	-	mRNA	GeneID:103646920	probable beta-D-xylosidase 7
512	AC234152.1_FG002	Sobic.009G146800	one-to-one	K2	4.027365731	-1.634697686	0.131254669	0.6198842	-1.138076613	0.679929396	0.91608717	-1.004443251	0.988682978	0.997658351	-1.442750901	0.252000214	0.725912833	-1.426742094	0.266075889	0.73513975	-1.67219512	0.115686344	0.600933098	-1.420430763	0.271832059	0.738584944	-1.159032456	0.638118228	0.902502127	-1.394748718	0.296514876	0.753382441	-1.436368754	0.418112419	0.816307444	8	104125974	104126058	85	+	mRNA	GeneID:542002	potassium channel protein ZMK2
513	AC234152.1_FG007	Sobic.009G147000	one-to-one	K2	4.027365731	-1.634697686	0.131254669	0.6198842	-1.138076613	0.679929396	0.91608717	-1.004443251	0.988682978	0.997658351	-1.442750901	0.252000214	0.725912833	-1.426742094	0.266075889	0.73513975	-1.67219512	0.115686344	0.600933098	-1.420430763	0.271832059	0.738584944	-1.159032456	0.638118228	0.902502127	-1.394748718	0.296514876	0.753382441	-1.436368754	0.418112419	0.816307444	8	104125974	104126058	85	+	mRNA	GeneID:542002	potassium channel protein ZMK2
514	AC234154.1_FG007	Sobic.001G290000	one-to-one	LOC100283686	5.266385093	1.18532043	0.218036899	0.701413764	-1.043763738	0.750244051	0.937460532	-1.149373606	0.308937466	0.760579102	1.076407599	0.585565986	0.884415417	1.284024636	0.078442453	0.543057276	-1.044165766	0.748082299	0.937139365	1.475824026	0.010283866	0.311662291	-1.123947965	0.39058749	0.803672423	1.589200075	0.003322232	0.224223479	1.237194483	0.27279888	0.739082043	7	143464367	143464559	193	-	mRNA	GeneID:100283686	CHY1
515	AC234154.1_FG008	Sobic.002G262300	one-to-one	TIDP3610	3.672236998	1.419232308	0.240918663	0.717906088	1.165846283	0.600129078	0.889641581	-1.145052456	0.643199268	0.903949289	1.063131078	0.83366859	0.96127471	-1.238204926	0.467451059	0.837673284	-1.800559714	0.058494928	0.502441947	-1.081352142	0.788575813	0.949616364	-1.91423099	0.039127067	0.45255884	2.063804193	0.023541842	0.393588442	1.217340852	0.634432607	0.901167783	7	143430919	143431385	467	+	mRNA	GeneID:100282132	Phospholipase A(1) LCAT3, transcript variant X2
516	AC234156.1_FG005	Sobic.007G214700	one-to-one	LOC100281475	3.469429627	-2.23061631	0.009325178	0.303286612	-1.642893269	0.084154113	0.554042307	-1.074044529	0.793361245	0.950820228	-1.458269561	0.17989439	0.669276204	-1.541740422	0.1274307	0.615775262	1.043768201	0.875076879	0.971898478	-1.435452982	0.197655413	0.685054836	1.522095396	0.138193829	0.628074354	-3.589551548	0.000271256	0.07342685	-1.357736594	0.432286583	0.822795027	4	202870612	202870766	155	-	mRNA	GeneID:100281475	fasciclin-like arabinogalactan protein 7, transcript variant X1
517	AC234157.1_FG002	Sobic.001G076500	one-to-one	lem1	7.401693169	-2.548482122	0.027469719	0.410334508	-1.476233899	0.324150426	0.769223422	1.087740753	0.828636999	0.959975572	-1.587088035	0.24550048	0.721298961	-1.536416626	0.278725559	0.743121736	-1.206142593	0.630666542	0.900129033	-1.671222978	0.199063846	0.686122211	1.315837816	0.483415642	0.844843481	-3.246324544	0.007798793	0.287934907	-1.726340334	0.328263504	0.771200799	1	286210445	286210848	404	-	mRNA	GeneID:732840	lethal embryo mutant 1
518	AC234158.1_FG005	Sobic.001G289600	one-to-many	LOC103638899	6.016117836	1.091042514	0.420322016	0.817347662	1.163524375	0.17067039	0.660698714	1.115524752	0.315093591	0.764079602	1.046033032	0.674656896	0.914534815	1.059213922	0.592301608	0.886638053	-1.052444137	0.633842204	0.900941411	-1.053162849	0.629354648	0.899590284	-1.100891332	0.375189586	0.795518898	1.216254352	0.082791329	0.551842188	-1.066433581	0.671435809	0.913352047	9	115825176	115825962	787	-	mRNA	GeneID:103638899	uncharacterized LOC103638899, transcript variant X2
519	AC234159.1_FG002	Sobic.002G404800	one-to-one	LOC100192104	4.636813416	-1.470437585	0.239565431	0.717170526	-1.346116902	0.359896515	0.788419061	1.477760927	0.233852511	0.712572631	1.352821079	0.352159993	0.784958686	1.25844619	0.476266346	0.841515293	1.109795085	0.745083171	0.936271386	-1.174274226	0.617005885	0.895422199	-1.218982764	0.538547626	0.867370642	-1.296745476	0.421838581	0.818076982	-1.092355042	0.845251772	0.964395654	7	176977133	176977757	625	+	mRNA	GeneID:100192104	putative mitochondrial adenine nucleotide transporter BTL1, transcript variant X1
520	AC234160.1_FG003	Sobic.003G100000	one-to-one	LOC103634742	3.904978815	1.454338993	0.488375259	0.846750112	-1.0861541	0.877504593	0.972437734	-1.779284106	0.291902653	0.750955738	-1.126388493	0.824414374	0.958920612	1.373233758	0.556432626	0.873681499	1.927458501	0.232674122	0.711788079	2.443373	0.111301721	0.595727155	2.171067077	0.162538072	0.653297439	1.036155849	0.947167027	0.988695383	1.57963626	0.548939887	0.871072276	8	8642345	8642769	425	-	mRNA	GeneID:103634742	beta-glucosidase 1
521	AC234161.1_FG010	Sobic.001G304400	one-to-one	LOC100192676	4.720862578	-1.047474686	0.719694132	0.928072724	-1.17570438	0.221670763	0.704049886	-1.117469785	0.395174314	0.805878695	1.004427999	0.972667976	0.994182062	-1.003892727	0.975964379	0.994923711	-1.264174313	0.084907937	0.555474314	1.113136648	0.411508284	0.813278454	-1.269772075	0.079758152	0.545391649	1.202198322	0.167578938	0.657204771	1.12241794	0.529464114	0.863387322	9	119267115	119267378	264	-	mRNA	GeneID:100192676	uncharacterized LOC100192676, transcript variant X1
522	AC234171.1_FG003	Sobic.010G059000	one-to-one	LOC100501232	5.621621757	-1.120893231	0.407649177	0.811164577	-1.334634481	0.048268113	0.479337698	-1.241860312	0.127103931	0.615560872	-1.042976813	0.757672044	0.939693948	-1.132777858	0.366805129	0.791653264	-1.131517851	0.370977612	0.793529634	1.096296422	0.502931061	0.853289481	-1.084892623	0.552041191	0.871961618	-1.122141407	0.403202098	0.809258219	1.190688322	0.371533081	0.793766876	6	126851400	126851650	251	-	mRNA	GeneID:100501232	Putative clathrin assembly protein, transcript variant X1
523	AC234175.1_FG010	Sobic.008G022701	one-to-one	LOC103642248	0.643672195	2.202336829	0.012084023	0.326909942	2.515655573	0.004571507	0.245443921	1.32008632	0.329731604	0.772106955	1.1556728	0.607198733	0.892233841	-1.37250079	0.268783762	0.736703951	1.510055266	0.155903363	0.646072822	-1.811819517	0.048124192	0.478953627	1.306646021	0.347288692	0.782021157	1.06262076	0.82848274	0.95997144	-1.142266496	0.737551761	0.933977177	10	2427920	2429759	1840	+	mRNA	GeneID:103642248	putative pentatricopeptide repeat-containing protein
524	AC234180.1_FG002	Sobic.010G164000	one-to-one	LOC100280689	3.046020001	-1.35747806	0.012626368	0.331308883	-1.101467412	0.382953028	0.79953252	-1.044405802	0.691740255	0.919957315	-1.287153797	0.033414569	0.433317355	-1.198598864	0.113104119	0.597743513	-1.432257284	0.004625663	0.246137768	-1.147637118	0.219962705	0.702534205	-1.11273205	0.336299594	0.77626025	-1.136019122	0.254203642	0.727368503	-1.232426893	0.189784312	0.677834359	9	79532623	79533013	391	+	mRNA	GeneID:100280689	zinc ion binding protein, transcript variant X1
525	AC234185.1_FG004	Sobic.009G239500	one-to-one	umc1385	5.976980026	-1.330680481	0.514993857	0.858118988	-1.38953537	0.454520612	0.832385707	-1.482786731	0.372504585	0.794198238	-1.419982105	0.425965175	0.819929747	-1.383907154	0.459997833	0.8346258	-2.447484992	0.054611598	0.494870564	1.071449574	0.874141762	0.971598773	-1.723602702	0.223475011	0.705412681	1.329043809	0.516779058	0.858881384	1.044229167	0.943982017	0.988022438	8	73932192	73932490	299	-	mRNA	GeneID:100382896	CTP synthase family protein
526	AC234185.1_FG007	Sobic.009G238800	one-to-one	pco125441(373)	5.187541265	1.357635248	0.122068356	0.609199956	1.056868094	0.770610257	0.943591277	-1.236776301	0.272197789	0.738711535	1.038654634	0.84140584	0.963394516	1.130054931	0.52164065	0.860711038	-1.038897463	0.840442798	0.963069923	1.397625158	0.093024477	0.569270139	-1.079055665	0.688740426	0.919109317	1.593878989	0.024799477	0.398826566	1.284583437	0.357110031	0.787174271	8	73812215	73812662	448	-	mRNA	GeneID:100276053	uncharacterized LOC100276053
527	AC234190.1_FG002	Sobic.003G111900	one-to-one	LOC100191779	-1.518106147	3.330684861	0.054642416	0.494971877	3.412650854	0.050495199	0.48565748	1.211273858	0.743856877	0.935935208	1.182181146	0.775311525	0.945101841	1.077178747	0.898985213	0.977382025	2.036128401	0.236292688	0.714446489	-1.124487334	0.841286051	0.963345851	1.722348904	0.360283662	0.788584932	1.762041599	0.341109423	0.779099316	-1.024609351	0.976576758	0.995058555	3	33743417	33743528	112	-	mRNA	GeneID:100191779	uncharacterized LOC100191779
528	AC234201.1_FG003	Sobic.006G281500	one-to-one	LOC103642227	4.529215654	1.219369631	0.152047125	0.642838422	-1.043387561	0.750718028	0.937653497	-1.246845249	0.114027088	0.599086613	1.020395359	0.879793615	0.972963775	-1.072741525	0.60055425	0.889820417	1.194380569	0.196442619	0.683807854	1.162297925	0.27014682	0.737554252	1.170507646	0.249313406	0.723874312	-1.050757376	0.711305897	0.92557466	1.272275105	0.214544117	0.698608839	10	150488548	150489158	611	+	mRNA	GeneID:103642227	farnesylcysteine lyase
529	AC234203.1_FG004	Sobic.007G210500	many-to-one	LOC103642016	7.754581229	1.219414758	0.246386317	0.721863378	1.172381029	0.348683876	0.783087339	-1.190595483	0.30544952	0.75868094	-1.144673335	0.42392728	0.819043792	-1.377325696	0.070864182	0.527939015	-1.173697295	0.345398091	0.781091417	-1.156837663	0.389447048	0.803088719	-1.02535567	0.880904338	0.973176806	1.039132434	0.818435095	0.957577088	1.040118125	0.867837892	0.969867189	1	190291491	190291949	459	-	mRNA	GeneID:103642016	ABC transporter C family member 10
530	AC234203.1_FG004	Sobic.007G210600	many-to-one	LOC103642016	7.754581229	1.219414758	0.246386317	0.721863378	1.172381029	0.348683876	0.783087339	-1.190595483	0.30544952	0.75868094	-1.144673335	0.42392728	0.819043792	-1.377325696	0.070864182	0.527939015	-1.173697295	0.345398091	0.781091417	-1.156837663	0.389447048	0.803088719	-1.02535567	0.880904338	0.973176806	1.039132434	0.818435095	0.957577088	1.040118125	0.867837892	0.969867189	1	190291491	190291949	459	-	mRNA	GeneID:103642016	ABC transporter C family member 10
531	AC234203.1_FG010	Sobic.007G210900	one-to-one	LOC100272615	1.30212376	-1.228633318	0.769126689	0.943150248	-2.735418313	0.165202579	0.655541592	-1.479838107	0.577878842	0.881428607	1.504482898	0.562141026	0.875880398	1.74771259	0.430516351	0.822005212	4.593638847	0.043293599	0.465260077	2.58633169	0.188452208	0.676589214	3.053300808	0.126516876	0.614618794	-3.22930542	0.109983526	0.594154131	2.226391123	0.424367666	0.819185007	1	190269231	190269931	701	-	mRNA	GeneID:100272615	IRK-interacting protein, transcript variant X1
532	AC234203.1_FG011	Sobic.007G210700	one-to-one	LOC100285594	2.419557033	1.029024967	0.903861426	0.978724025	-1.102795148	0.680391903	0.916302503	1.057023339	0.815027896	0.956631975	1.199514039	0.447085456	0.82915668	-1.529370698	0.088674327	0.561947057	1.531183648	0.087873896	0.560682841	-1.616580521	0.057485426	0.499999148	1.276503316	0.311476183	0.762176193	-2.27569542	0.003166068	0.22084592	1.134803741	0.706443843	0.924319408	1	190273991	190274121	131	+	mRNA	GeneID:100285594	ethylene-insensitive3-like protein
533	AC234515.1_FG003	Sobic.010G224900	many-to-many	LOC100383576	2.812833809	1.085557873	0.743169466	0.935703764	-1.023478479	0.926071531	0.983672778	-1.002423615	0.992276564	0.998507269	1.108358886	0.681675233	0.916642718	1.393510139	0.19774377	0.685130771	-1.060479726	0.81452622	0.956485937	1.396887471	0.194677941	0.682187785	-1.175392128	0.521193518	0.86056264	1.604225756	0.074393487	0.535118058	1.111045121	0.766247698	0.942318308	5	85736339	85736881	543	+	mRNA	GeneID:100383576	Tubulin beta-4 chain
534	AC234515.1_FG003	Sobic.004G053300	many-to-many	LOC100383576	2.812833809	1.085557873	0.743169466	0.935703764	-1.023478479	0.926071531	0.983672778	-1.002423615	0.992276564	0.998507269	1.108358886	0.681675233	0.916642718	1.393510139	0.19774377	0.685130771	-1.060479726	0.81452622	0.956485937	1.396887471	0.194677941	0.682187785	-1.175392128	0.521193518	0.86056264	1.604225756	0.074393487	0.535118058	1.111045121	0.766247698	0.942318308	5	85736339	85736881	543	+	mRNA	GeneID:100383576	Tubulin beta-4 chain
535	AC234520.1_FG005	Sobic.008G147200	one-to-one	LOC100273622	4.92270197	-1.478074248	0.074511246	0.535368888	-1.035868935	0.864776765	0.969139867	1.326958013	0.185082085	0.673935957	-1.075311425	0.726115519	0.930349761	1.032970724	0.875426284	0.971995998	-1.021573574	0.917822369	0.981829109	-1.284603699	0.237600685	0.71549406	1.052603015	0.804446847	0.953678848	-1.400678902	0.118930178	0.605191426	-1.426893111	0.235954112	0.714114466	1	166128631	166128903	273	+	mRNA	GeneID:100273622	uncharacterized LOC100273622
536	AC234521.1_FG004	Sobic.006G161800	one-to-one	LOC100383083	1.082213037	-1.860137566	0.335706783	0.775883141	-2.234419842	0.217303311	0.700882739	-1.040108486	0.950553977	0.989478488	1.15489121	0.820509937	0.958110467	1.536039392	0.501940221	0.852864506	4.816391303	0.023934845	0.395106933	1.597647606	0.464260789	0.836362709	4.170428574	0.037427003	0.447767665	-5.832630624	0.013040847	0.33388467	1.201212148	0.838133424	0.962371104	2	23582134	23583230	1097	+	mRNA	GeneID:100383083	Vacuolar iron transporter homolog 1
537	AC234522.1_FG005	Sobic.007G223500	one-to-one	LOC100276340	7.345975842	-2.998404711	0.058619656	0.502710092	-1.632422515	0.374570752	0.79527851	1.626333696	0.37812429	0.797331318	-1.129400603	0.823214902	0.958739282	1.080983176	0.886256602	0.974363124	-1.188892759	0.750959624	0.937711427	-1.50449492	0.457350505	0.833771777	-1.052675867	0.924856389	0.983361512	-2.333074651	0.134827077	0.62476566	-1.836782256	0.434523368	0.823520545	5	42157515	42158435	921	+	mRNA	GeneID:100276340	NAD(P)H-quinone oxidoreductase subunit S chloroplastic
538	AC234528.1_FG004	Sobic.007G167700	one-to-one	LOC100277774	2.395869878	-1.38240843	0.131027247	0.619567308	-1.091130937	0.672727658	0.913677738	-1.031695108	0.879545573	0.972903411	-1.307106202	0.206072576	0.692513335	-1.467347126	0.078174832	0.542533878	-1.348871774	0.160479788	0.650893585	-1.422268182	0.102842926	0.5849535	-1.0319527	0.878590087	0.972714067	-1.503829404	0.062650965	0.51214088	-1.266950082	0.421629287	0.817979187	1	207099092	207099390	299	-	mRNA	GeneID:100277774	uncharacterized LOC100277774
539	AC234528.1_FG005	Sobic.007G167800	one-to-one	LOC100273676	3.909439921	1.147308619	0.574892291	0.880448887	1.835249066	0.023323708	0.392796147	1.334096601	0.24803214	0.722931242	-1.199022901	0.460655753	0.834776285	-1.178270664	0.50415115	0.853689692	1.276261375	0.325112215	0.769672242	-1.571926887	0.079142352	0.544290813	1.530266616	0.096664231	0.575448045	-1.310703426	0.276934013	0.742014759	-1.599612376	0.186414044	0.674813098	1	207104512	207105141	630	-	mRNA	GeneID:100273676	Dihydroxy-acid dehydratase chloroplastic, transcript variant X1
540	AC235540.1_FG002	Sobic.001G037400	one-to-one	LOC103646925	0.409918674	-1.700843913	0.115993379	0.601794745	1.172218975	0.624433585	0.898088544	1.702879518	0.115242387	0.600378047	-1.170817716	0.62702237	0.898842617	-1.629266588	0.145944844	0.635859865	-1.393607105	0.313235991	0.763220736	-2.774444702	0.006042156	0.266291557	-1.19028529	0.591791371	0.886407752	-1.988457256	0.047651537	0.477435043	-1.993761508	0.146105931	0.636012018	2	124419439	124421210	1772	+	mRNA	GeneID:103646925	receptor protein kinase-like protein ZAR1
541	AC235541.1_FG002	Sobic.006G052300	one-to-one	LOC100501122	5.186439256	1.021479322	0.8328771	0.960994036	1.028663311	0.779148167	0.946535153	1.081418683	0.441518798	0.826643794	1.073866259	0.482697388	0.844516815	1.207522821	0.076648611	0.539934508	1.062359397	0.550304744	0.871415443	1.116609913	0.282982236	0.74556166	-1.010831421	0.91476409	0.980921363	1.161056791	0.152635853	0.643390041	-1.007032927	0.960726479	0.991601462	2	71576825	71576880	56	-	mRNA	GeneID:100501122	DNAJ heat shock N-terminal domain-containing protein
542	AC235543.1_FG002	Sobic.009G157700	one-to-one	LOC100193679	1.805406568	1.320944419	0.28653986	0.747919613	1.15525451	0.574950085	0.880519565	-1.244666589	0.398447073	0.806980183	-1.088544431	0.740743651	0.935102371	1.30175635	0.3116538	0.762296135	-1.161075489	0.561862302	0.875687718	1.620252636	0.074996372	0.536377593	-1.066631233	0.801220894	0.952769196	1.996524786	0.01531413	0.349644546	1.143422863	0.711818743	0.925739336	6	152785038	152785538	501	-	mRNA	GeneID:100193679	putative anion transporter 3 chloroplastic
543	AC235543.1_FG003	Sobic.009G157900	one-to-one	umc2524	3.034305585	2.261789552	0.139522801	0.629787723	2.042577665	0.192102208	0.679911682	1.014653784	0.978146954	0.995404263	1.123547646	0.826523083	0.959385389	2.270203894	0.137863486	0.627916819	1.99931722	0.204987956	0.691627804	2.237417264	0.144461498	0.634547125	1.779468121	0.287579997	0.748445521	2.568238496	0.091598728	0.566906455	1.107321201	0.892066192	0.975598217	6	152765577	152765868	292	+	mRNA	GeneID:100276084	maternal effect embryo arrest 59
544	AC235544.1_FG006	Sobic.009G017600	one-to-many	LOC100283693	2.436336411	-2.9369318	0.067103057	0.520249455	-1.864866397	0.270774214	0.737887528	-1.293763492	0.643105713	0.903932246	-2.03751601	0.211358235	0.695951508	-1.288068526	0.648761871	0.905510464	-1.679735421	0.35626589	0.786815118	1.004421322	0.993643218	0.998815556	1.212998181	0.727861219	0.93092563	-2.252122189	0.15724546	0.647642535	-1.574875178	0.56423534	0.876580584	9	152662281	152662554	274	+	mRNA	GeneID:100283693	legumin-like protein
545	AC235546.1_FG001	Sobic.002G076866	one-to-one	LOC103632124	3.975107268	-1.408498947	0.013493388	0.336577979	1.065380022	0.610938445	0.893545482	-1.144273867	0.286554574	0.747940807	-1.717082078	0.000519866	0.100362801	-1.266766524	0.071927406	0.530333165	-1.716623457	0.000522103	0.100452756	-1.107048373	0.417299493	0.815832396	1.000267164	0.998279986	0.99983559	-1.03938887	0.755625834	0.938990617	-1.50058664	0.033032945	0.431914304	7	20346687	20347928	1242	-	mRNA	GeneID:103632124	Golgin subfamily A member 4
546	AC235547.1_FG005	Sobic.001G074200	one-to-one	WPK1	3.21609881	1.82995529	0.036252769	0.443194826	-1.092062363	0.741442036	0.935280639	1.108503597	0.699752894	0.922298602	2.215261632	0.008593753	0.295812894	1.715562889	0.057717009	0.500383197	4.154814231	7.77E-05	0.037718439	1.54763854	0.116821482	0.602751748	1.875541097	0.030253291	0.420583268	-1.323440706	0.30203762	0.75660008	1.998425298	0.081893886	0.549918861	1	287535823	287537561	1739	-	mRNA	GeneID:606465	wound and phytochrome signaling involved receptor like kinase
547	AF466202.2_FG008	Sobic.006G174850	one-to-one	LOC103641991	6.022041141	1.088485599	0.322052618	0.767897688	1.217941281	0.03129966	0.424765827	1.049476204	0.568231237	0.878105307	-1.066181315	0.450851695	0.830529603	1.07242718	0.411552943	0.813311033	-1.288529297	0.008124394	0.29070601	1.021868982	0.797312391	0.951699683	-1.208546124	0.037470526	0.447914826	1.504128005	0.000198902	0.062875622	-1.11893192	0.352386064	0.785129517	10	139914985	139915284	300	+	mRNA	GeneID:103641991	trichohyalin, transcript variant X2
548	AF466202.2_FG008	Sobic.006G174850	one-to-one	LOC100279635	1.565299718	-1.178786194	0.207622508	0.693511467	1.430321563	0.012019502	0.326314582	1.227811597	0.121322698	0.608101305	-1.37321012	0.022961058	0.390607215	-1.073011649	0.580632956	0.882389692	-1.406480361	0.015722037	0.351957643	-1.317456146	0.043591911	0.465949916	-1.024228077	0.850421377	0.965629906	1.111972879	0.40853565	0.811604328	-1.686043311	0.009995757	0.308814816	10	139911517	139911757	241	+	mRNA	GeneID:100279635	uncharacterized LOC100279635
549	AY542798.1_FG003	Sobic.001G147200	one-to-one	LOC100216835	4.49227267	1.103864865	0.453115008	0.831702129	1.187515455	0.200619302	0.687493706	1.150641816	0.291490467	0.750820107	1.069588667	0.607609521	0.892341293	1.113758297	0.414239875	0.814413136	-1.060966933	0.651132076	0.90635358	-1.033116268	0.802921779	0.95328791	-1.134798207	0.340035823	0.778601572	1.304393755	0.056442705	0.498456835	-1.075779738	0.692843809	0.920356949	1	263512816	263513467	652	+	mRNA	GeneID:100216835	DWNN domain a CCHC-type zinc finger
550	EF517601.1_FG010	Sobic.003G060400	many-to-one	LOC100382800	2.625441474	-2.030799017	0.041641168	0.460797541	-1.392923516	0.312885361	0.763053001	1.108217366	0.750425285	0.937551135	-1.315572306	0.400956905	0.808334659	-1.337063153	0.374430693	0.795244351	-1.045318096	0.890714111	0.975423687	-1.481756606	0.23445966	0.713126482	1.25853777	0.479698583	0.843061777	-2.597588759	0.009050043	0.301101767	-1.457940076	0.413947911	0.814347552	3	34201489	34202883	1395	-	mRNA	GeneID:100382800	putative transcription factor
551	EF517601.1_FG010	Sobic.003G112700	many-to-one	LOC100382800	2.625441474	-2.030799017	0.041641168	0.460797541	-1.392923516	0.312885361	0.763053001	1.108217366	0.750425285	0.937551135	-1.315572306	0.400956905	0.808334659	-1.337063153	0.374430693	0.795244351	-1.045318096	0.890714111	0.975423687	-1.481756606	0.23445966	0.713126482	1.25853777	0.479698583	0.843061777	-2.597588759	0.009050043	0.301101767	-1.457940076	0.413947911	0.814347552	3	34201489	34202883	1395	-	mRNA	GeneID:100382800	putative transcription factor
552	EF517601.1_FG015	Sobic.003G113300	one-to-one	LOC103649949	4.377586144	-1.375123844	0.024031913	0.395625336	-1.069087573	0.605140485	0.891211423	1.107958374	0.430457335	0.82194978	-1.160927468	0.256823216	0.728986954	-1.078546373	0.558937903	0.874630538	-1.138836361	0.320575979	0.767092159	-1.194984486	0.17987284	0.669271777	1.019397965	0.881287168	0.973336709	-1.302324799	0.054737651	0.495046806	-1.28625931	0.180165272	0.669574695	3	34373671	34374073	403	+	mRNA	GeneID:103649949	protein TRIGALACTOSYLDIACYLGLYCEROL 4, chloroplastic
553	EF517601.1_FG016	Sobic.003G113500	one-to-one	MFS18	-1.810572875	-15.72725273	0.000952972	0.135957329	-4.75730931	0.034171867	0.435799133	1.479798161	0.565831525	0.877134684	-2.234029961	0.2474431	0.722396369	10.2499291	0.003453361	0.226863709	-3.061230468	0.114885825	0.599908628	6.926572398	0.011280696	0.320144259	-1.37027279	0.643728867	0.904138985	1.995097032	0.317361996	0.765252834	-3.305913429	0.224899967	0.706254839	3	34384576	34385581	1006	-	mRNA	GeneID:542405	MFS18 protein
554	EF517601.1_FG025	Sobic.003G114100	one-to-one	LOC100191717	4.277682799	-2.382544037	0.079293022	0.544487682	-1.038099536	0.936316394	0.985896725	1.53456629	0.367056032	0.791744231	-1.495602855	0.395748745	0.805989195	1.213867702	0.679651262	0.915995109	1.045100535	0.924903435	0.983361512	-1.264195668	0.617921852	0.895654126	1.563055344	0.347434318	0.782113375	-2.051292775	0.139848529	0.630038563	-2.295101725	0.221614291	0.704035988	3	34732116	34732646	531	-	mRNA	GeneID:100191717	uncharacterized LOC100191717, transcript variant X1
555	GRMZM2G000014	Sobic.005G058900	one-to-one	LOC100274308	1.961259372	1.434849201	0.128762618	0.616929187	1.551924038	0.069415214	0.524731966	1.048355337	0.836054196	0.961879922	-1.031705366	0.89115433	0.975476722	1.138012676	0.57289794	0.87973626	1.096176948	0.687998694	0.918858138	1.085521899	0.719547054	0.928067717	1.130931639	0.591368995	0.886351663	1.489610397	0.096389783	0.574881903	-1.081593826	0.808018945	0.954775678	4	209379049	209379225	177	+	mRNA	GeneID:100274308	putative RING zinc finger domain superfamily protein, transcript variant X1
556	GRMZM2G000035	Sobic.003G098700	one-to-one	LOC103634748	0.99131694	4.522740251	0.002049928	0.187712442	1.642248269	0.237537964	0.715424278	-1.40124542	0.415681837	0.815023732	1.96538948	0.114744133	0.599811722	2.121534149	0.082117193	0.550278525	4.073588993	0.003460164	0.227075107	2.97279001	0.016662165	0.358702247	2.072662459	0.091058623	0.566205725	2.355453117	0.050972289	0.4868151	2.753993008	0.096202022	0.574643245	8	8878480	8879318	839	-	mRNA	GeneID:103634748	hypothetical protein
557	GRMZM2G000052	Sobic.006G220200	one-to-one	LOC101027113	6.417876644	-1.475028357	0.069555453	0.525109292	-1.205067414	0.362341793	0.789665553	-1.043020353	0.834761411	0.961542903	-1.276679279	0.237702623	0.715502506	-1.398067614	0.112506249	0.597146528	-2.059633141	0.002532592	0.204155388	-1.340403004	0.161024608	0.651695457	-1.613273729	0.029681762	0.418322641	-1.001241112	0.99509509	0.99912843	-1.224021444	0.482540133	0.844500494	2	9167436	9167557	122	+	mRNA	GeneID:101027113	lysine-specific histone demethylase 1, transcript variant 1
558	GRMZM2G000076	Sobic.008G081800	one-to-one	LOC100277583	0.410515636	-1.714395427	0.009132764	0.302238027	1.221364123	0.282783641	0.745475454	-1.036631487	0.843721694	0.964028166	-2.170603777	0.000651812	0.111590141	1.112052129	0.562654199	0.875987244	-1.831681301	0.004339373	0.242568608	1.152788253	0.440464905	0.826371451	1.18503354	0.359126017	0.788136688	1.188130264	0.352005474	0.784876757	-2.093901067	0.010982895	0.31677348	3	100925028	100925082	55	-	mRNA	GeneID:100277583	uncharacterized LOC100277583
559	GRMZM2G000114	Sobic.006G027200	one-to-one	pco073802a	4.39818527	1.07184901	0.535856846	0.866128346	1.282075428	0.038888639	0.451712774	1.071631467	0.537034497	0.866684744	-1.116180698	0.331588882	0.773325221	1.0396457	0.727441945	0.930786068	-1.018768786	0.867396231	0.969763479	-1.030766026	0.785724083	0.948484553	1.095617292	0.417480346	0.815953902	1.135258083	0.265024633	0.734373147	-1.196134359	0.265821315	0.734923871	2	101481739	101481970	232	+	mRNA	GeneID:100280669	E3 ubiquitin-protein ligase MBR2, transcript variant X1
560	GRMZM2G000166	Sobic.006G197000	one-to-one	LOC103646010	-0.166653848	1.228417692	0.796624361	0.95157874	-1.003171596	0.996831192	0.999501346	1.121397741	0.885778066	0.974254612	1.38191384	0.685833378	0.918173053	2.708037419	0.223705817	0.705513563	6.54190472	0.030554703	0.422083236	2.414876828	0.278897351	0.743262969	4.733945439	0.066567649	0.519386017	-1.966543199	0.402238338	0.808810805	1.232313737	0.853115209	0.966257172	2	14016351	14016671	321	-	mRNA	GeneID:103646010	heavy metal-associated isoprenylated plant protein 4
561	GRMZM2G000171	Sobic.010G267500	one-to-one	pco097463(73)	4.806122731	-1.23331517	0.216643778	0.700239721	-1.078229673	0.649539381	0.905754091	1.189859888	0.30174169	0.756446757	1.040238756	0.811388926	0.955593196	-1.012728925	0.938956969	0.986699954	-1.080124123	0.641994017	0.90365688	-1.205005525	0.269256225	0.737030688	-1.123586974	0.484268691	0.845177394	-1.156361496	0.385434801	0.801079708	-1.143833453	0.56729282	0.877663873	5	63482742	63482884	143	+	misc_RNA	GeneID:100273140	Basic leucine zipper 19, transcript variant X2
562	GRMZM2G000209	Sobic.001G351900	one-to-one	LOC100192836	3.526716496	1.436929858	0.04578239	0.472122438	1.376759065	0.073812778	0.533952756	1.114251766	0.524558314	0.861652002	1.162949766	0.377756857	0.7970395	1.064847244	0.710384883	0.925247515	1.41588918	0.054092414	0.493583307	-1.046395877	0.788431694	0.949515258	1.217498143	0.25463547	0.727768246	1.080671299	0.647000427	0.905157251	1.043704665	0.857856747	0.967446233	9	121999395	121999776	382	-	mRNA	GeneID:100192836	WAT1-related protein, transcript variant X3
563	GRMZM2G000219	Sobic.001G352200	one-to-one	LOC100284630	6.236221	-3.768732494	0.012571222	0.330796211	-2.397084122	0.080896483	0.547709064	1.085514447	0.862636745	0.968564784	-1.44835969	0.439395278	0.825967104	-1.266270029	0.619981112	0.896481906	-2.111647954	0.130223356	0.6187396	-1.374554409	0.505487772	0.854302962	-1.457958246	0.431454091	0.822507306	-2.25995673	0.101268353	0.582528772	-1.572215368	0.503085958	0.853314558	9	121978117	121978576	460	-	mRNA	GeneID:100284630	copper-transporting ATPase PAA1, transcript variant X1
564	GRMZM2G000221	Sobic.002G109500	one-to-one	LOC100284641	1.054809642	2.625766323	0.062646069	0.51214088	1.523793466	0.393222492	0.804853307	-1.068190786	0.89227759	0.975653392	1.613173724	0.334149305	0.774850812	4.212110501	0.00918677	0.302238027	8.083011378	0.000599418	0.107743269	4.499337626	0.006962015	0.277824119	5.010626728	0.004422569	0.244258402	1.368304136	0.522646273	0.861143576	1.723177308	0.434437067	0.823520545	7	32221939	32222607	669	+	mRNA	GeneID:100284641	PVR3-like protein
565	GRMZM2G000231	Sobic.010G084000	one-to-one	LOC103637875	1.51776321	1.293712031	0.330767792	0.772822202	1.200284402	0.486919803	0.846239623	1.041117316	0.877049254	0.972349779	1.122155713	0.659092453	0.909010913	1.165439265	0.558882005	0.874610838	1.342314828	0.268595135	0.736662875	1.119412046	0.66584427	0.911445791	1.196193017	0.494968307	0.849456493	1.123240813	0.656435112	0.907918393	1.07783791	0.838790434	0.962527299	9	6904219	6904498	280	-	misc_RNA	GeneID:103637875	uncharacterized LOC103637875, transcript variant X2
566	GRMZM2G000236	Sobic.010G084700	many-to-many	opr2	0.244982862	2.387107298	0.244015423	0.720260736	1.34126095	0.687936562	0.918844229	-2.200833518	0.288846049	0.749322774	-1.236597976	0.771120405	0.943799418	1.679052399	0.480993569	0.843703859	4.182404379	0.064961218	0.516762987	3.6953148	0.088803786	0.5623273	5.171952791	0.03724971	0.447185254	-1.043493697	0.953425691	0.989945066	1.779748601	0.578099836	0.881516563	9	6893414	6893855	442	+	mRNA	GeneID:732822	12-oxo-phytodienoic acid reductase 2
567	GRMZM2G000236	Sobic.010G084600	many-to-many	opr2	0.244982862	2.387107298	0.244015423	0.720260736	1.34126095	0.687936562	0.918844229	-2.200833518	0.288846049	0.749322774	-1.236597976	0.771120405	0.943799418	1.679052399	0.480993569	0.843703859	4.182404379	0.064961218	0.516762987	3.6953148	0.088803786	0.5623273	5.171952791	0.03724971	0.447185254	-1.043493697	0.953425691	0.989945066	1.779748601	0.578099836	0.881516563	9	6893414	6893855	442	+	mRNA	GeneID:732822	12-oxo-phytodienoic acid reductase 2
568	GRMZM2G000254	Sobic.006G215200	one-to-one	LOC100216645	1.441249684	-3.009609989	0.006463795	0.271778897	-1.901543253	0.084193209	0.554088896	-1.115997546	0.756025568	0.939214659	-1.766311314	0.122258793	0.60951225	-1.367509231	0.381275655	0.798815652	-2.394498511	0.024069824	0.395639523	-1.22536939	0.566633059	0.877441001	-1.355649195	0.394320723	0.805478993	-1.718802256	0.139711868	0.629976745	-1.582719712	0.364258048	0.79053522	6	139459400	139460040	641	-	mRNA	GeneID:100216645	hypothetical protein
569	GRMZM2G000256	Sobic.003G221700	one-to-one	gpm35	6.528865092	-1.775172199	0.043518029	0.465925833	-1.135952999	0.630574813	0.900084429	1.060051041	0.825301674	0.959124093	-1.474189618	0.156177103	0.646411232	-1.497866683	0.14100134	0.631083666	-1.356530263	0.258859581	0.730117592	-1.587815136	0.095731461	0.573790465	1.086735518	0.753103161	0.938261921	-1.960126777	0.020794375	0.379740954	-1.562716239	0.243200828	0.719565866	8	148481042	148481200	159	+	mRNA	GeneID:100192838	uncharacterized LOC100192838
570	GRMZM2G000261	Sobic.006G137500	one-to-one	LOC103641816	2.090288848	1.237880597	0.318440987	0.765984684	-1.265266092	0.273122448	0.739337683	-1.345088014	0.172428658	0.662248432	1.164420713	0.472872679	0.839969663	-1.33218689	0.185911655	0.674464319	1.458744948	0.088210002	0.561389957	1.00968417	0.963418731	0.992093554	1.252764513	0.293049298	0.751496398	-1.5698775	0.04590642	0.472625246	1.566248345	0.146070244	0.636012018	10	129673166	129675862	2697	-	mRNA	GeneID:103641816	BTB/POZ domain-containing protein At2g24240
571	GRMZM2G000264	Sobic.008G061801	one-to-many	LOC103632998	8.080250448	-1.048567919	0.822812923	0.95867669	1.157663693	0.49264333	0.848464149	1.687091945	0.024289302	0.396511216	1.38982389	0.135085533	0.624979459	1.265089316	0.276609816	0.741759059	1.413043141	0.117932583	0.604062692	-1.333575364	0.187303194	0.675527592	1.016706614	0.937594761	0.986221216	-1.171199288	0.459555906	0.834591806	-1.213889009	0.520243475	0.860136925	7	139916613	139920298	3686	-	misc_RNA	GeneID:103632998	plasma membrane ATPase 2, transcript variant X23
572	GRMZM2G000268	Sobic.006G096300	one-to-one	LOC100383321	6.412843783	-1.298877898	0.160873001	0.651580751	1.275797977	0.189576243	0.67757504	1.423563668	0.065119717	0.516858357	-1.16405457	0.404600283	0.809864623	-1.073156254	0.695702424	0.921308691	1.166845831	0.397415003	0.806558998	-1.527706254	0.030657928	0.422418086	1.358272222	0.104787146	0.587588089	-1.626465167	0.01530541	0.349494585	-1.657105794	0.062483003	0.511664394	10	121516359	121517514	1156	+	mRNA	GeneID:100383321	NAD(P)-linked oxidoreductase superfamily protein
573	GRMZM2G000353	Sobic.010G276000	one-to-one	LOC103629547	1.429328516	-1.123627996	0.746268313	0.936662885	-1.18214194	0.642955113	0.903932246	1.017725176	0.961030252	0.991704104	1.070724135	0.849370405	0.965386558	1.134137255	0.726865509	0.930565402	1.609275788	0.198943982	0.686069647	1.114384593	0.763635459	0.941574306	1.502978906	0.267654958	0.735999881	-1.594363751	0.207376816	0.693368825	1.052075905	0.920493395	0.982461559	6	85083413	85084550	1138	-	mRNA	GeneID:103629547	probable E3 ubiquitin-protein ligase ATL44
574	GRMZM2G000371	Sobic.010G059500	one-to-one	LOC103638000	5.131533492	1.120821196	0.404980162	0.810060315	1.210176978	0.172637684	0.662409678	1.026719114	0.845564236	0.964478014	-1.051625006	0.710509176	0.925324915	1.081953896	0.562733826	0.875987244	1.006296793	0.962993353	0.992069605	1.053797363	0.699267156	0.922155208	1.058246871	0.676540568	0.915275785	1.205088664	0.181711315	0.671117973	-1.079723494	0.689312678	0.919245485	9	14273417	14273769	353	-	mRNA	GeneID:103638000	probable pre-mRNA-splicing factor ATP-dependent RNA helicase DEAH4
575	GRMZM2G000393	Sobic.010G059700	one-to-one	LOC100283552	4.198135939	1.603526248	0.062549344	0.51178377	-1.020364108	0.93253128	0.985145794	-1.301774338	0.278101035	0.742830206	1.256884992	0.344617459	0.780850081	1.237690729	0.37709593	0.796718149	1.265904614	0.330216522	0.772404095	1.61119403	0.060240416	0.506427603	1.007176171	0.976041323	0.994931435	1.567787611	0.074588557	0.535542578	1.636180629	0.158288297	0.648677133	9	14234421	14234688	268	-	mRNA	GeneID:100283552	transferase, transferring glycosyl groups
576	GRMZM2G000397	Sobic.006G203600	one-to-one	LOC100284204	4.790310752	1.201355722	0.287677795	0.748500153	1.283056002	0.155182013	0.645380742	1.014561789	0.931872868	0.985023492	-1.052677862	0.761797457	0.941071494	1.310312736	0.125476107	0.613396	-1.029507242	0.863519863	0.968775679	1.291506096	0.145324988	0.635335686	1.022506516	0.895307836	0.976567089	1.620600577	0.011211228	0.319416137	-1.068006735	0.78348684	0.947588461	2	12420573	12420686	114	+	mRNA	GeneID:100284204	EF hand family protein
577	GRMZM2G000423	Sobic.010G059900	one-to-one	gpm626	0.687196479	-1.398444156	0.607370112	0.892257083	-3.840947713	0.052947995	0.491457229	-2.049941428	0.279217897	0.743398114	1.33983653	0.653622513	0.907107471	-1.541610003	0.508533999	0.855406565	-2.220960194	0.23123365	0.710886656	1.329740612	0.661956835	0.909978537	-2.975723598	0.109007731	0.59291005	1.030199007	0.963470934	0.992122832	2.746586409	0.281396215	0.744543145	9	14226767	14227102	336	-	mRNA	GeneID:100281145	2-oxoglutarate (2OG) and Fe(II)-dependent oxygenase superfamily protein
578	GRMZM2G000451	Sobic.002G396800	one-to-one	LOC100382080	3.665799776	1.080820924	0.815904957	0.956876434	1.210734335	0.568630756	0.878223515	-1.26792612	0.480509211	0.843430706	-1.420329357	0.301956424	0.756582985	-1.100366983	0.774600907	0.944886957	-1.895628439	0.070692222	0.527600721	1.152275686	0.671830528	0.913369894	-1.334640047	0.392926246	0.804662524	1.861955978	0.078060421	0.542439257	-1.12019883	0.810013345	0.955270564	7	175849817	175849961	145	-	mRNA	GeneID:100382080	uncharacterized LOC100382080
579	GRMZM2G000453	Sobic.002G340350	one-to-one	LOC100279061	2.839449879	-1.261802619	0.71512462	0.92675929	-3.092873396	0.091547688	0.566800834	-1.988171471	0.28929843	0.749570079	1.232868853	0.742367218	0.935532073	2.193676759	0.228510659	0.70876179	1.180759611	0.79402062	0.95098602	4.361405548	0.032959227	0.431841449	-1.044131965	0.945835685	0.98835303	1.472379358	0.545371426	0.870035264	2.451154681	0.326890068	0.770511788	7	163276274	163277108	835	-	mRNA	GeneID:100279061	uncharacterized LOC100279061
580	GRMZM2G000489	Sobic.003G065400	one-to-one	LOC100281689	4.016332713	-1.318684233	0.378982449	0.797748735	-1.149249973	0.654895634	0.90742099	1.033497614	0.915405204	0.981103652	-1.110239905	0.736470623	0.933645768	-1.400319625	0.28735972	0.748336065	1.339338608	0.35353538	0.785626482	-1.447226991	0.244671927	0.720752589	1.48698717	0.213389678	0.697711757	-2.473195099	0.00982955	0.30715594	-1.147430293	0.75426293	0.938576158	8	15371386	15372705	1320	-	mRNA	GeneID:100281689	gibberellin receptor GID1L2
581	GRMZM2G000531	Sobic.001G518600	one-to-one	gpm633	5.21533259	1.447563778	0.091445552	0.566638683	-1.224425199	0.338605517	0.777680403	-1.569314972	0.044290143	0.467562704	1.129431375	0.561084077	0.875526152	-1.017264812	0.934467037	0.985664406	-1.025069237	0.905336376	0.978951431	1.542680876	0.051839059	0.488426224	-1.157745358	0.485418656	0.845537489	1.458669444	0.085559073	0.556533198	1.772433567	0.067271566	0.520439419	4	297947	298299	353	+	mRNA	GeneID:542766	c-4 methylsterol oxidase
582	GRMZM2G000540	Sobic.001G241100	one-to-one	LOC103643542	5.384832447	1.027115817	0.779805878	0.946696381	-1.012741355	0.894634769	0.976372018	1.087578102	0.386062573	0.801354593	1.131301639	0.209491508	0.694451126	1.034397742	0.724012383	0.929647431	1.031041234	0.749501862	0.937377883	-1.051411906	0.601627685	0.890162959	-1.097241896	0.339404084	0.778227671	1.030459546	0.753959688	0.93850765	1.040202664	0.770896449	0.943724786	1	242412189	242413139	951	-	mRNA	GeneID:103643542	E3 ubiquitin ligase PQT3-like, transcript variant X2
583	GRMZM2G000581	Sobic.003G410800	one-to-one	LOC100282942	2.179403318	-1.908317827	0.115462779	0.600790834	-1.247566788	0.575287969	0.880587894	1.281363137	0.530595858	0.863888235	-1.193753552	0.653077121	0.907020634	-1.719453532	0.18123545	0.670692683	-1.344472034	0.455359617	0.832877567	-2.203244372	0.059255283	0.504402705	-1.126255944	0.76237481	0.941142056	-2.440559376	0.035949708	0.442496786	-1.529631797	0.448615122	0.829655256	8	165240630	165241192	563	+	misc_RNA	GeneID:100282942	secondary cell wall-related glycosyltransferase family 47, transcript variant X1
584	GRMZM2G000587	Sobic.010G101400	one-to-one	LOC100217291	1.881864773	-1.085885957	0.717381736	0.927438684	-1.600410495	0.053044313	0.49170741	-1.049407874	0.831968197	0.960823755	1.404438916	0.149678447	0.640284605	-1.018154227	0.936865196	0.986009117	1.388756205	0.162644015	0.653401382	1.030696378	0.894124852	0.97621432	-1.011292631	0.960566551	0.991561545	-1.535407996	0.074665428	0.535698313	1.473829258	0.238812705	0.716360836	9	1245558	1247095	1538	+	mRNA	GeneID:100217291	putative galacturonosyltransferase-like 9
585	GRMZM2G000603	Sobic.008G071300	one-to-one	LOC103629111	0.291435592	1.043936719	0.881667392	0.973415234	-1.181512469	0.565788201	0.877108231	-1.348401747	0.309497124	0.761085225	-1.093218125	0.757975004	0.939830188	-1.040007483	0.891971271	0.975598217	-1.060781245	0.838198754	0.962402275	1.296530812	0.375172565	0.795514532	1.030578293	0.91693739	0.981572689	1.064788966	0.828031596	0.959870886	1.23342425	0.609091154	0.892842739	6	18176262	18177001	740	-	mRNA	GeneID:103629111	probable protein phosphatase 2C 77, transcript variant X1
586	GRMZM2G000610	Sobic.004G321700	one-to-one	mTRF1	2.620303513	1.179821379	0.137948153	0.627916819	1.299091406	0.025749754	0.403380037	1.1113485	0.332550783	0.77379319	1.009315214	0.931044507	0.984773674	-1.0503337	0.647917762	0.905433978	-1.014948274	0.889891178	0.975179124	-1.167286782	0.163268157	0.653997713	-1.024402734	0.822112173	0.958501276	1.140073552	0.232962589	0.71207192	-1.101091597	0.527984133	0.862943445	4	178936222	178937811	1590	+	mRNA	GeneID:100279410	mitochondrial translational release factor 1, transcript variant X1
587	GRMZM2G000614	Sobic.003G281500	one-to-one	LOC103651251	1.063775338	2.935627174	0.264917685	0.734214328	-1.946044272	0.48477149	0.845304567	-2.77619152	0.289446289	0.749669421	2.057804876	0.449581093	0.829932822	3.119437295	0.240075247	0.717354768	5.777546293	0.079111918	0.544266733	8.660155364	0.035091355	0.439542952	2.807625912	0.284368558	0.746316411	1.585016273	0.627319579	0.898967575	5.712860447	0.20503563	0.691635935	3	204731389	204732331	943	-	mRNA	GeneID:103651251	ABC transporter G family member 38
588	GRMZM2G000615	Sobic.003G314700	one-to-one	pco067132	4.883684073	1.191498383	0.293358204	0.751560584	1.234573858	0.210142005	0.695049976	1.010443142	0.949333601	0.989172233	-1.025443505	0.877906664	0.972541218	1.130910981	0.456208175	0.833334693	1.035767638	0.829932427	0.960285026	1.119222778	0.494441525	0.84922815	1.062121197	0.713047482	0.926116833	1.30094681	0.123119727	0.610670822	-1.036152357	0.877968701	0.97254345	3	194545173	194547447	2275	-	mRNA	GeneID:100279781	Vps51/Vps67 family (components of vesicular transport) protein
589	GRMZM2G000620	Sobic.006G229300	one-to-one	LOC100281569	3.966369368	-1.362403843	0.642467902	0.903798516	-1.420629378	0.598543254	0.888889406	-1.280352411	0.710253707	0.925215334	-1.22787623	0.757444611	0.939598475	-1.488747742	0.551241922	0.871693739	-1.053823814	0.937036393	0.986062227	-1.16276404	0.820388902	0.958087597	1.165162728	0.817981628	0.957429061	-1.924681922	0.331922883	0.773433433	1.042737354	0.964431729	0.992337857	10	144817257	144817482	226	+	mRNA	GeneID:100281569	receptor-like kinase, transcript variant X5
590	GRMZM2G000622	Sobic.001G114400	one-to-one	LOC100192064	6.603442431	-1.017836858	0.92513146	0.983433402	1.198664962	0.34314304	0.780000272	1.258902532	0.232814375	0.712005889	1.03184894	0.867693094	0.969840498	-1.022771743	0.904745758	0.978935623	1.038694911	0.840167089	0.96303147	-1.287569936	0.192465959	0.68025888	1.006634664	0.971957551	0.994084684	-1.081296752	0.678695167	0.915755491	-1.220045379	0.459083941	0.834383747	1	273300348	273300687	340	-	mRNA	GeneID:100192064	putative phosphoribosylformylglycinamidine synthase chloroplastic/mitochondrial, transcript variant X1
591	GRMZM2G000632	Sobic.001G400000	one-to-one	LOC100304323	3.63915688	-1.388219426	0.027177843	0.409540717	-1.099516487	0.488604323	0.84682091	1.104920123	0.466816941	0.837491918	-1.142682269	0.334167943	0.774850812	-1.291757672	0.075114915	0.536595938	-1.152663599	0.304660922	0.758281575	-1.427289047	0.018076728	0.365661223	-1.008735001	0.948948826	0.989100014	-1.555738462	0.004958057	0.252087065	-1.262572634	0.236536036	0.714671147	1	47748640	47749132	493	+	mRNA	GeneID:100304323	NAD(P)-binding Rossmann-fold superfamily protein, transcript variant X1
592	GRMZM2G000650	Sobic.006G228500	one-to-one	pco115693	6.07752441	1.059667405	0.63192929	0.900453786	-1.122542549	0.345077784	0.781001224	-1.063711945	0.609898052	0.893168589	1.118274318	0.360725134	0.788867792	1.027904658	0.819491332	0.957788215	-1.095116176	0.455306132	0.832860705	1.093394463	0.462999912	0.835776366	-1.224640295	0.108412981	0.592183871	1.192841125	0.157977541	0.648406497	1.18952175	0.317120334	0.76518176	10	144810325	144810557	233	+	mRNA	GeneID:100191242	uncharacterized LOC100191242, transcript variant 1
593	GRMZM2G000660	Sobic.008G032300	one-to-one	si486077g03	5.003971385	-1.799213194	0.039707121	0.45447377	-1.073018844	0.790066446	0.949981037	1.181958691	0.530089778	0.86364075	-1.418642544	0.199109011	0.686159888	-1.078385609	0.775630232	0.945209035	-1.361781798	0.25386051	0.727135108	-1.274607243	0.365776108	0.791292037	1.041754668	0.8770941	0.972350938	-1.424784513	0.193927485	0.681549609	-1.676776885	0.180707225	0.670321548	3	235061755	235062142	388	+	mRNA	GeneID:732726	uncharacterized LOC732726
594	GRMZM2G000674	Sobic.010G088200	one-to-one	LOC103629919	-0.150330805	-1.31657508	0.396538909	0.806123606	1.376054318	0.327196209	0.770737664	-1.304412694	0.412276695	0.813529675	-2.363176856	0.015828313	0.352869268	-1.636403459	0.139287537	0.629542482	-1.600998372	0.156381616	0.646637675	-1.254513596	0.482797549	0.844534272	1.476064497	0.235797454	0.713953428	-1.345690323	0.361057069	0.789015592	-1.811678825	0.202537855	0.68909664	6	115607751	115608609	859	-	mRNA	GeneID:103629919	pentatricopeptide repeat-containing protein At3g20730
595	GRMZM2G000686	Sobic.001G486000	one-to-one	umc1568	2.735757323	1.60857418	0.057362679	0.499882337	1.136889653	0.585876427	0.884471884	-1.156766588	0.536909077	0.866640492	1.223142463	0.395934723	0.805989195	1.033035733	0.889682566	0.975138279	1.444672192	0.131674124	0.62033143	1.194981221	0.451565213	0.830808411	1.181115231	0.481201252	0.84380938	1.150236446	0.55265014	0.872181385	1.414890333	0.303935813	0.757918341	1	16041778	16041998	221	-	mRNA	GeneID:100194365	NF-YA1, transcript variant X5
596	GRMZM2G000713	Sobic.010G062000	one-to-one	LOC100275743	3.342981701	1.513621573	0.004284254	0.24145097	1.315962429	0.041201692	0.45959852	-1.219598924	0.126780747	0.61506627	-1.060335286	0.639707271	0.902932577	1.096820287	0.462819638	0.8356735	1.236968641	0.103877621	0.586600811	1.337680843	0.031900611	0.426895502	1.311601498	0.043374751	0.465515161	1.342128485	0.030274101	0.420666287	1.150201206	0.43242754	0.822852543	6	53793433	53793617	185	+	mRNA	GeneID:100275743	hypothetical protein
597	GRMZM2G000718	Sobic.002G390600	one-to-one	LOC100285150	2.260903086	1.252314794	0.31507097	0.764079602	1.039239694	0.861160407	0.968363133	-1.501465941	0.080385107	0.546501175	-1.245999019	0.325692051	0.770038815	-1.460175201	0.101094728	0.582363963	-1.154759895	0.516137314	0.858511731	1.028277935	0.899141849	0.977437325	1.079011338	0.730087729	0.931578077	-1.009717225	0.964932558	0.992465022	1.205029794	0.551304363	0.871701992	7	174207460	174207754	295	+	mRNA	GeneID:100285150	novel plant SNARE 11, transcript variant X1
598	GRMZM2G000719	Sobic.003G247400	one-to-one	LOC103636140	4.328144437	-1.92920025	0.131287648	0.6198842	-1.039343054	0.926446941	0.98377232	1.325398518	0.503691165	0.853540342	-1.400463875	0.425579288	0.819774201	-1.204501734	0.657305677	0.908338631	1.326083627	0.502921179	0.853289481	-1.596444814	0.273319962	0.739511446	1.857132215	0.153347963	0.643953096	-3.081453738	0.015593224	0.351137066	-1.856172745	0.304470159	0.75814317	8	153273588	153274000	413	+	mRNA	GeneID:103636140	carboxyl-terminal-processing peptidase 1, chloroplastic
599	GRMZM2G000749	Sobic.001G498600	one-to-one	LOC100384536	5.378220037	1.489633207	0.024328401	0.39669987	1.305196243	0.114383842	0.599343871	1.168526165	0.342036044	0.779490734	1.333650314	0.090115726	0.564879276	1.460339708	0.031035278	0.423869133	1.681064453	0.005310002	0.256612303	1.249727864	0.180775693	0.670350434	1.260498674	0.165570015	0.655769001	1.294043497	0.12552358	0.613396	1.141309757	0.564579602	0.876613248	1	12288747	12289360	614	+	mRNA	GeneID:100384536	Protein RRP6-like 2, transcript variant X1
600	GRMZM2G000753	Sobic.010G228400	one-to-one	LOC100304255	4.226729787	-1.08000491	0.544580629	0.869789967	1.135828607	0.321376494	0.767715551	1.080855777	0.540525152	0.86814281	-1.134934464	0.324275853	0.769273848	1.150615756	0.2764221	0.741676241	-1.118622037	0.380937916	0.79859486	1.064541431	0.621689712	0.89705118	1.014582609	0.908689546	0.979771154	1.191757675	0.178427196	0.667878292	-1.226700472	0.262940309	0.732904317	5	43927512	43927697	186	-	misc_RNA	GeneID:100304255	RING/U-box superfamily protein, transcript variant X4
601	GRMZM2G000777	Sobic.009G068000	one-to-one	LOC100284446	2.221100893	-1.331091994	0.102940862	0.585057083	-1.259611707	0.181184711	0.670660523	1.007623405	0.96376336	0.992200585	-1.048752808	0.776132877	0.945393598	-1.17738161	0.336606456	0.776494483	-1.093726955	0.593852898	0.886995963	-1.186357267	0.315354669	0.764236749	-1.042883458	0.801879188	0.953000619	-1.432901721	0.045419025	0.471534697	-1.056747875	0.815556348	0.956770881	8	91379353	91380068	716	+	mRNA	GeneID:100284446	late embryogenesis abundant protein
602	GRMZM2G000812	Sobic.004G136600	one-to-one	LOC100382256	3.812554875	-1.971641725	0.003109012	0.219991283	-2.102401458	0.001584713	0.168293405	1.200667657	0.355711595	0.786630045	1.280296212	0.217596807	0.701041907	-2.114586835	0.001491851	0.164357196	-2.123158049	0.001430156	0.161524021	-2.53891602	0.000229701	0.066887525	-2.718271208	0.000117225	0.047654513	-1.963682185	0.003244254	0.222801872	1.06632023	0.816067337	0.956947529	5	130030137	130030321	185	-	mRNA	GeneID:100382256	sugars will eventually be exported transporter4a
603	GRMZM2G000816	Sobic.009G155300	one-to-one	pco089834b	2.430002307	-1.811120869	0.222723702	0.704725229	-1.351728351	0.528080144	0.862972342	-1.276863027	0.608026479	0.892520265	-1.710812141	0.268061781	0.736269392	-1.190228559	0.714149745	0.926490144	-1.086868253	0.860661286	0.968262864	1.072788093	0.88228056	0.973525931	1.574074996	0.346463342	0.781524509	-1.983357022	0.163253868	0.653997713	-1.339855651	0.663779693	0.910769785	6	153760975	153761302	328	+	mRNA	GeneID:100284820	uncharacterized LOC100284820, transcript variant X3
604	GRMZM2G000909	Sobic.010G018700	one-to-one	cl18247_1	3.62259908	-1.20178063	0.383577506	0.799946421	-1.153143093	0.497078475	0.850561945	1.084050875	0.69892496	0.922004105	1.040178006	0.849963179	0.965495454	1.006487262	0.975212604	0.994753461	-1.141056744	0.528952259	0.863176572	-1.07706368	0.721894557	0.928859454	-1.186902129	0.415826302	0.815094866	-1.046428777	0.82751374	0.95962619	-1.042178232	0.888404237	0.974905086	9	24430863	24431212	350	+	mRNA	GeneID:100191308	hypothetical protein
605	GRMZM2G000932	Sobic.010G018600	one-to-one	LOC103638146	3.689905853	1.271122673	0.378848635	0.797650101	-1.083959649	0.764650658	0.941849877	-1.653132594	0.077244965	0.541010496	-1.199795167	0.501551036	0.852728108	-1.102401908	0.717530141	0.927495091	-1.346540908	0.278526558	0.743043213	1.499573416	0.146784547	0.636845531	-1.122308996	0.668815542	0.91256612	1.552626738	0.117446631	0.603638696	1.377845686	0.405071458	0.810164259	9	24437435	24438012	578	-	mRNA	GeneID:103638146	short-chain dehydrogenase TIC 32, chloroplastic-like
606	GRMZM2G000936	Sobic.005G167300	one-to-one	LOC100501097	4.691187364	-1.137774766	0.273082711	0.739337683	1.148272552	0.24183641	0.718294366	1.117488001	0.342944956	0.77989022	-1.169118176	0.188783506	0.676823171	-1.08187308	0.498298759	0.851088572	-1.216720996	0.104627024	0.587537915	-1.208980185	0.115378363	0.600643224	-1.040716859	0.729709593	0.931508656	-1.011676378	0.919791678	0.982290368	-1.306475533	0.116692488	0.602569192	2	233722037	233723069	1033	+	mRNA	GeneID:100501097	ETO1-like protein 1, transcript variant X1
607	GRMZM2G000937	Sobic.009G194000	one-to-many	LOC100192477	4.25334966	-1.021053773	0.804379985	0.953666204	1.105263397	0.245005884	0.720959028	1.088874205	0.319503762	0.766362362	-1.036422166	0.671289483	0.913315738	-1.12441	0.17686497	0.666317292	-1.15487729	0.102452965	0.584347313	-1.224341045	0.027519039	0.410334508	-1.114292349	0.210510269	0.695383474	1.005917879	0.944024103	0.988022438	-1.128533362	0.317542113	0.765402787	5	70459247	70459528	282	+	mRNA	GeneID:100192477	Alg9-like mannosyltransferase family, transcript variant X1
608	GRMZM2G001048	Sobic.005G073500	one-to-one	LOC100192062	3.65719893	1.241855022	0.195990961	0.683290947	1.692389927	0.005136963	0.254592262	1.099022427	0.563673699	0.876321025	-1.240003694	0.198912462	0.686069647	1.093595672	0.584067927	0.88387675	-1.289822185	0.132799601	0.621992315	-1.004962305	0.97570841	0.994851959	-1.040176083	0.808736904	0.954941853	1.751691099	0.003324392	0.224235831	-1.36279187	0.191615662	0.679348827	4	15849384	15849827	444	-	mRNA	GeneID:100192062	B3 domain-containing protein REM16
609	GRMZM2G001079	Sobic.001G409100	one-to-one	LOC100281273	2.542840301	-2.662362406	0.011390984	0.321276367	-1.266814256	0.495194221	0.849612783	-1.134173731	0.714918455	0.92672233	-2.3836024	0.021801529	0.385016891	-2.522969313	0.015642463	0.351334956	-2.644107813	0.011864266	0.325377658	-2.224499867	0.03245108	0.429567195	-1.109290632	0.763314617	0.941530522	-2.54038758	0.015022575	0.347584758	-2.10162018	0.141831333	0.631697745	1	44361606	44362535	930	+	mRNA	GeneID:100281273	beta3-glucuronyltransferase
610	GRMZM2G001088	Sobic.003G397700	one-to-many	LOC100276800	3.748606932	-1.070818931	0.63479172	0.901288739	1.543508886	0.00792284	0.288962895	1.233618868	0.158004672	0.648406497	-1.339812951	0.056332763	0.498284743	1.073467555	0.622720421	0.897450183	-1.169541772	0.284866594	0.746486711	-1.149190642	0.340290141	0.778748771	1.145587941	0.350964811	0.784376915	1.172434582	0.277639294	0.742553799	-1.652818536	0.024059858	0.395639523	8	167976609	167976763	155	+	mRNA	GeneID:100276800	uncharacterized LOC100276800
611	GRMZM2G001097	Sobic.004G209000	one-to-one	LOC100192987	2.485157107	1.417131395	0.025847882	0.403712689	1.285618197	0.094522947	0.571455591	-1.004834984	0.973067259	0.994204948	1.09699175	0.520080604	0.860136925	1.468840829	0.01563973	0.351334956	1.145773998	0.348406841	0.782919659	1.475942651	0.01460777	0.344702654	1.044469112	0.761088893	0.940788669	1.816711198	0.000750955	0.120131579	1.102295688	0.631162277	0.900248591	5	187191535	187191712	178	+	mRNA	GeneID:100192987	TRAF-like superfamily protein, transcript variant X1
612	GRMZM2G001114	Sobic.002G160800	one-to-one	umc1433	-0.308298337	-1.62477154	0.278525331	0.743043213	-1.38633535	0.460749013	0.834794777	-1.250848346	0.611464858	0.893749843	-1.465982089	0.389396614	0.803038277	-2.10617021	0.105278183	0.588158936	1.088238319	0.847214849	0.964995466	-1.683793417	0.246160405	0.721695525	1.595337884	0.296304062	0.753268495	-3.72400095	0.008382251	0.293315721	-1.171990269	0.798283262	0.951873838	7	85550780	85551040	261	-	mRNA	GeneID:100191467	Zinc finger (C3HC4-type RING finger) family protein
613	GRMZM2G001160	Sobic.005G210500	one-to-one	LOC103652713	-0.887567131	2.039178327	0.206463647	0.692687424	-1.660519088	0.361962974	0.789497688	-1.025651281	0.963143502	0.992071848	3.301409162	0.04309971	0.464930043	2.211284728	0.162143468	0.652925946	3.628790793	0.030799616	0.422831921	2.268007014	0.150030004	0.640810524	1.09916421	0.863109804	0.96865516	1.242618864	0.692678223	0.920298288	3.386094536	0.130991955	0.619497863	4	3090167	3090714	548	+	mRNA	GeneID:103652713	ATP-dependent DNA helicase Q-like 1
614	GRMZM2G001169	Sobic.005G210600	one-to-one	umc2279	0.073527567	-1.906083684	0.276654726	0.741772641	-1.778259114	0.32962108	0.772029949	-1.338924371	0.616703095	0.89539683	-1.435168743	0.536497215	0.866401144	-1.043098538	0.942061632	0.987575023	-1.246350826	0.705145994	0.92407811	1.283602961	0.668159065	0.912369235	1.151496604	0.808208278	0.954820451	-1.59524354	0.426344924	0.820091632	-1.071881858	0.932625901	0.985163631	4	3088042	3089283	1242	-	mRNA	GeneID:100285663	uncharacterized LOC100285663, transcript variant 2
615	GRMZM2G001180	Sobic.005G198200	one-to-one	LOC100382166	4.158357515	1.257726637	0.090843863	0.56584716	1.156073906	0.270467373	0.737680313	-1.066515095	0.618582869	0.895907026	1.02007864	0.8773669	0.972403005	1.067051393	0.615870125	0.895130654	1.017760224	0.891300435	0.975482617	1.138026417	0.323788933	0.769051689	-1.002277959	0.985902936	0.997038325	1.318639625	0.045766476	0.47204812	1.087929267	0.644792792	0.904539319	2	236787167	236787305	139	-	mRNA	GeneID:100382166	F-box/LRR-repeat protein 4, transcript variant X7
616	GRMZM2G001191	Sobic.001G261900	one-to-one	LOC103626268	5.751926632	1.037678169	0.662976349	0.910431062	1.16583124	0.085503932	0.556391607	1.189248435	0.055246739	0.496279814	1.058521247	0.504709729	0.853973716	1.100826335	0.266606243	0.735411402	1.109510161	0.231129365	0.710800899	-1.080323387	0.36794858	0.792147902	1.048169948	0.580126338	0.882252113	1.029556552	0.731101408	0.931927619	-1.123499824	0.338214421	0.77748393	5	40902014	40903319	1306	-	mRNA	GeneID:103626268	UTP:RNA uridylyltransferase 1
617	GRMZM2G001221	Sobic.009G210300	one-to-one	si496006g11	1.538155166	3.249572881	0.000387973	0.088184116	1.359129607	0.251392287	0.725359881	-1.627980597	0.077888103	0.542047403	1.468642812	0.156011105	0.6461958	-1.193092347	0.502679032	0.853124082	1.648694132	0.071237945	0.528672079	1.364505104	0.24562237	0.721401398	1.12259708	0.659173064	0.909010913	1.652007937	0.070230398	0.526713069	2.390922002	0.030360661	0.421229028	6	163426684	163426984	301	-	mRNA	GeneID:100283705	calcineurin B-like2, transcript variant X1
618	GRMZM2G001223	Sobic.004G191800	one-to-one	LOC100279555	-0.612591353	1.051513308	0.95460201	0.990179348	-1.632953968	0.580400269	0.882274465	-2.485704709	0.310934916	0.762009901	-1.447640814	0.675955069	0.915042357	-1.18109512	0.850461923	0.965651301	-2.516413027	0.30468926	0.758313348	2.104576225	0.404839467	0.810014214	-1.738285493	0.533708304	0.865257002	2.240329116	0.36754785	0.792082315	1.717072829	0.665855347	0.911445791	5	181022565	181022908	344	+	mRNA	GeneID:100279555	uncharacterized LOC100279555
619	GRMZM2G001247	Sobic.002G415000	one-to-one	LOC100193478	1.369298225	3.486875129	0.016238629	0.355419786	3.642192414	0.013446855	0.336328982	1.174125008	0.731771916	0.932130558	1.12405574	0.802620733	0.953223121	1.473754805	0.41224863	0.813529675	1.615165469	0.313721084	0.763458449	1.255194119	0.628153402	0.899237242	1.436908698	0.442752606	0.827205589	3.181592892	0.024054936	0.395639523	-1.044543403	0.947430383	0.988747329	2	223447284	223447961	678	+	mRNA	GeneID:100193478	hypothetical protein
620	GRMZM2G001255	Sobic.003G219100	one-to-one	LOC100502516	3.357526757	-1.013052831	0.936691196	0.985968765	-1.19752448	0.279564373	0.743759595	-1.096565377	0.574452025	0.880325231	1.077997556	0.646706812	0.904996164	-1.233058662	0.212056868	0.696559062	1.103191225	0.55000469	0.871335632	-1.124473459	0.476374076	0.841594202	1.023370803	0.887505817	0.974705432	-1.378055255	0.064813066	0.516540423	1.182094796	0.472780488	0.839936249	3	228977691	228977960	270	+	mRNA	GeneID:100502516	uncharacterized LOC100502516
621	GRMZM2G001272	Sobic.008G047400	one-to-one	AY109994	5.645420404	-1.207144093	0.472209656	0.839600653	-1.038573811	0.884069147	0.973865938	1.210527016	0.465771247	0.83712016	1.04148433	0.875571843	0.972041694	1.021535515	0.934561619	0.985665479	-1.184711214	0.516743303	0.858872433	-1.185007275	0.516134601	0.858511731	-1.233858164	0.423311034	0.818752163	1.00255188	0.99216298	0.998507269	-1.16230939	0.682777114	0.917119044	10	8717831	8718101	271	-	mRNA	GeneID:100281492	TUB-transcription factor 14, transcript variant X1
622	GRMZM2G001289	Sobic.006G223300	one-to-one	HDZIV6_OCL6	3.5276188	-1.167699567	0.615395627	0.894980311	-1.37728869	0.306456502	0.759312664	-1.150167138	0.650016122	0.905880425	1.025493488	0.934700173	0.985704704	-1.388711607	0.294601665	0.752194987	-1.184183258	0.584138794	0.883909985	-1.20739983	0.542238841	0.868861278	-1.214372219	0.530137934	0.863646716	-1.369380906	0.314925563	0.764079602	1.17948891	0.70469329	0.923928849	2	8463897	8464496	600	+	mRNA	GeneID:100279217	homeodomain leucine zipper family IV protein, transcript variant X1
623	GRMZM2G001296	Sobic.003G219200	one-to-one	LOC100278657	4.332374896	-1.125857541	0.44755555	0.829305104	-1.05107017	0.747586403	0.937035251	1.086664517	0.59247065	0.886683976	1.014480622	0.925865583	0.98360381	1.06997468	0.662600161	0.910222588	-1.029713824	0.849765964	0.965440979	-1.015598348	0.920207621	0.982404028	-1.04462472	0.777790126	0.946029058	-1.021864702	0.888692973	0.974936316	-1.071153548	0.753471664	0.938338131	3	228990798	228991179	382	-	misc_RNA	GeneID:100278657	uncharacterized LOC100278657, transcript variant X5
624	GRMZM2G001297	Sobic.002G415900	one-to-one	LOC100502333	6.811276254	1.271976203	0.365986091	0.791296019	-1.036489656	0.891336644	0.975482617	-1.226275474	0.441527782	0.826643794	1.075117463	0.782697543	0.947491082	1.08399444	0.758829892	0.940075061	1.331512588	0.284795267	0.746473465	1.329275795	0.287521364	0.748417031	1.238481035	0.420154981	0.817231215	1.035525419	0.894139906	0.976217205	1.318390177	0.460475633	0.834742924	2	223462908	223463481	574	+	mRNA	GeneID:100502333	putative acyl-CoA dehydrogenase IBR3, transcript variant X1
625	GRMZM2G001334	Sobic.006G223200	one-to-one	LOC100279312	5.593892001	-1.355382247	0.075996412	0.538661751	1.009926535	0.951347456	0.989600687	1.379043785	0.062303985	0.511288471	1.007456908	0.963396004	0.992093554	1.055022987	0.741217712	0.935212456	-1.004676678	0.977006236	0.995191157	-1.307122026	0.11375797	0.598664896	-1.01216846	0.940445818	0.987217214	-1.278714382	0.143881046	0.634037526	-1.368836497	0.183970021	0.673131512	2	8476914	8477150	237	-	misc_RNA	GeneID:100279312	hypothetical protein, transcript variant X2
626	GRMZM2G001363	Sobic.006G182700	one-to-one	LOC103641959	3.15169388	-1.732564607	0.120365682	0.606955947	-1.039490443	0.909003039	0.979920398	1.203697578	0.58618948	0.884559332	-1.384686797	0.344409903	0.78077878	1.192112008	0.605684671	0.891515209	-1.255225157	0.505605989	0.854336575	-1.009718524	0.977225382	0.995206659	1.103138181	0.772345188	0.944228591	-1.157845843	0.666336549	0.911639774	-1.666744143	0.295730269	0.752832953	10	138306313	138307636	1324	-	mRNA	GeneID:103641959	Sugar isomerase (SIS) family protein
627	GRMZM2G001415	Sobic.008G000600	many-to-one	LOC100279258	2.795530313	-1.265197362	0.226427879	0.70737268	1.077309225	0.69503357	0.921018546	1.314222254	0.163619668	0.654282538	-1.037121982	0.847515081	0.964998837	1.008036263	0.966297514	0.992750356	-1.006061412	0.974551074	0.994572442	-1.303745017	0.175488342	0.664904551	1.030873433	0.872533302	0.9711509	-1.247549051	0.253991172	0.727214989	-1.363008789	0.25852031	0.729841283	3	233000068	233000760	693	+	mRNA	GeneID:100279258	uncharacterized LOC100279258, transcript variant X2
628	GRMZM2G001415	Sobic.005G000300	many-to-one	LOC100279258	2.795530313	-1.265197362	0.226427879	0.70737268	1.077309225	0.69503357	0.921018546	1.314222254	0.163619668	0.654282538	-1.037121982	0.847515081	0.964998837	1.008036263	0.966297514	0.992750356	-1.006061412	0.974551074	0.994572442	-1.303745017	0.175488342	0.664904551	1.030873433	0.872533302	0.9711509	-1.247549051	0.253991172	0.727214989	-1.363008789	0.25852031	0.729841283	3	233000068	233000760	693	+	mRNA	GeneID:100279258	uncharacterized LOC100279258, transcript variant X2
629	GRMZM2G001421	Sobic.003G015000	one-to-one	cl2682_1	4.916409931	-2.670617166	0.187391158	0.675585032	-1.1173805	0.877916338	0.972542437	1.611898179	0.511832428	0.856749101	-1.482767108	0.587428632	0.884968057	-1.682957086	0.475076632	0.841008496	-2.934746486	0.15088959	0.641562675	-2.712755463	0.180872512	0.67045149	-1.979236301	0.351968015	0.78486178	-1.531489723	0.557487311	0.874033574	-2.390069602	0.399589336	0.807576166	8	27195585	27195694	110	-	mRNA	GeneID:100193303	Indole-3-acetic acid-amido synthetase GH3.6
630	GRMZM2G001444	Sobic.005G198100	one-to-one	csu622	3.92696305	1.186021296	0.245350725	0.721213939	1.198436243	0.219055192	0.701800015	1.029764138	0.837997777	0.962324005	1.019096513	0.89504586	0.976520114	1.248989885	0.136164325	0.626078913	1.009033609	0.94997995	0.989323341	1.212889281	0.191611669	0.679348827	-1.009972814	0.944813909	0.988124341	1.468066661	0.016048745	0.354262553	-1.010467728	0.95903479	0.991164728	2	236833112	236833356	245	-	misc_RNA	GeneID:100277486	hypothetical protein, transcript variant X3
631	GRMZM2G001451	Sobic.003G136500	one-to-one	LOC100274211	2.385709238	-1.898562858	0.044417602	0.468018134	-2.58163228	0.005530999	0.259891901	-1.283702892	0.405154958	0.810238479	1.059265634	0.846044814	0.96465813	2.301591931	0.012217258	0.327746638	1.051752622	0.86486111	0.969183379	2.954560218	0.002172442	0.19066494	-1.007143326	0.980836504	0.996114539	1.152629532	0.633068711	0.900696328	1.359782358	0.467546453	0.837707403	3	48130511	48131414	904	-	mRNA	GeneID:100274211	uncharacterized LOC100274211
632	GRMZM2G001454	Sobic.010G143800	one-to-one	LOC100276982	2.56960168	1.074118065	0.601069615	0.889956212	1.019364451	0.887957631	0.974849267	-1.095755167	0.504983678	0.854083235	-1.039898593	0.774055417	0.944691982	-1.03557438	0.79750764	0.951762412	-1.202427509	0.189074544	0.676978779	1.058113438	0.67899605	0.915815517	-1.156293043	0.295360441	0.752558857	1.247181405	0.120178726	0.606799812	1.053713482	0.78599938	0.948596342	9	52223359	52224600	1242	-	mRNA	GeneID:100276982	uncharacterized LOC100276982, transcript variant X1
633	GRMZM2G001466	Sobic.008G047100	one-to-one	LOC103640816	0.762517474	-1.016271033	0.937992425	0.986351284	1.167271813	0.460299089	0.834663122	1.1860384	0.41632649	0.815367184	-1.000190661	0.999266765	0.999985323	1.122744256	0.578871933	0.881869554	1.155210789	0.490427048	0.847588608	-1.056374498	0.791751569	0.95039738	1.155431042	0.489863648	0.847286218	-1.045658666	0.829736353	0.960248735	-1.186264531	0.562759723	0.875987244	10	8724732	8729037	4306	-	mRNA	GeneID:103640816	G-type lectin S-receptor-like serine/threonine-protein kinase At2g19130, transcript variant X1
634	GRMZM2G001500	Sobic.008G088200	one-to-one	LOC100286168	6.771419587	-2.243028426	0.05838852	0.50217448	-1.174985734	0.687646674	0.918826812	1.540893856	0.289331923	0.749572839	-1.238880623	0.594095741	0.887070766	-1.420190297	0.386778883	0.801866515	1.203800197	0.644060736	0.904328282	-2.188362503	0.065552519	0.517737316	1.491364738	0.325948695	0.770197626	-3.83473828	0.003979678	0.237211407	-1.90898354	0.263616718	0.73338586	10	22238946	22239621	676	+	mRNA	GeneID:100286168	stromal 70 kDa heat shock-related protein
635	GRMZM2G001508	Sobic.009G070700	one-to-one	LOC100281904	1.129244671	-1.155231124	0.890171632	0.975250219	-3.69063978	0.223518651	0.705426582	-3.008746022	0.300922559	0.756060511	1.061811069	0.954218906	0.99008035	-2.297155879	0.43106366	0.822364939	-5.664363328	0.112646439	0.597282196	1.309770073	0.796396085	0.951505475	-6.014483681	0.101748407	0.582983026	2.134478356	0.472044173	0.83958028	3.194719831	0.43670656	0.82458529	6	133852874	133853351	478	-	mRNA	GeneID:100281904	stem 28 kDa glycoprotein
636	GRMZM2G001514	Sobic.009G232200	one-to-one	pco137326	5.875016481	-2.128603737	0.042168758	0.462379418	-1.53425803	0.226665739	0.707529224	-1.620415919	0.175688704	0.66498911	-2.24813774	0.030968183	0.423386127	-2.990977426	0.005809811	0.263804346	-2.64823303	0.011955814	0.325772598	-1.845808468	0.091424695	0.566598049	-1.177967427	0.636204429	0.901827283	-2.404095732	0.021056062	0.38131543	-1.387383149	0.505415781	0.854301947	8	70664768	70666451	1684	+	mRNA	GeneID:100283035	uncharacterized LOC100283035
637	GRMZM2G001530	Sobic.007G049900	one-to-one	LOC100282280	2.605048074	1.179272367	0.189963212	0.678047009	-1.112524451	0.388370012	0.802681902	-1.24302877	0.090396825	0.565296293	1.055461769	0.65924287	0.90902965	-1.036052177	0.77189182	0.944064367	1.062260092	0.622025816	0.897148314	1.199774295	0.150298978	0.641077759	1.006441089	0.958027592	0.990989211	1.071523325	0.573363752	0.879928144	1.311969344	0.130905439	0.619301931	10	77078369	77079471	1103	-	mRNA	GeneID:100282280	Putative MYB DNA-binding domain superfamily protein, transcript variant X2
638	GRMZM2G001551	Sobic.007G049800	one-to-one	LOC100285001	4.573511651	-2.511507573	0.018324843	0.366303075	-1.31616609	0.440600399	0.826371451	1.340101579	0.411866511	0.813417468	-1.423921593	0.32442674	0.769354577	-1.56798005	0.214498564	0.69860174	1.075824498	0.835857675	0.961838165	-2.10125254	0.049531962	0.482866916	1.531889733	0.237928482	0.715659726	-4.236590173	0.000887638	0.130836679	-1.908199574	0.207716847	0.693520398	10	77080623	77080946	324	+	mRNA	GeneID:100285001	nucleolar GTP-binding protein 1
639	GRMZM2G001577	Sobic.001G234000	one-to-one	LOC100382479	2.125561476	1.161557426	0.6774862	0.915480541	1.128833981	0.736196708	0.933612109	1.029715293	0.934996903	0.985754192	1.059565414	0.872016261	0.971018735	-1.362386254	0.395121117	0.805851011	-1.501240098	0.268207801	0.736372625	-1.402869961	0.35311237	0.78551307	-1.590662087	0.208820579	0.694101628	1.279942878	0.49532918	0.849669201	1.028988713	0.955115033	0.990306608	1	239724295	239724682	388	-	mRNA	GeneID:100382479	hypothetical protein, transcript variant X2
640	GRMZM2G001592	Sobic.001G233900	one-to-one	LOC100277670	0.732646706	1.522451834	0.070272486	0.526840428	-1.062453647	0.782182472	0.947379663	-1.413410306	0.129263914	0.617768262	1.144419633	0.540292784	0.868074803	-1.222217536	0.366125229	0.791337251	1.137064581	0.559582883	0.874936457	1.156431048	0.509852225	0.855904344	-1.006468456	0.976493831	0.995048662	1.095493789	0.677757942	0.915522127	1.617534503	0.135469478	0.625360045	1	239718975	239719314	340	+	mRNA	GeneID:100277670	uncharacterized LOC100277670
641	GRMZM2G001631	Sobic.001G179900	one-to-one	LOC103626078	2.616530105	2.098432764	0.046493307	0.474553507	1.691119956	0.144384506	0.63442482	-1.069615116	0.84605804	0.964660025	1.160093818	0.669156108	0.91273434	2.253566679	0.031166449	0.42434882	1.989293974	0.062290216	0.511288471	2.410448984	0.021201249	0.381749721	1.714769912	0.134820088	0.62476566	2.377204283	0.022967921	0.390658547	1.240853883	0.660658985	0.909409569	5	20418124	20418485	362	-	mRNA	GeneID:103626078	endoribonuclease Dicer homolog 2a, transcript variant X5
642	GRMZM2G001639	Sobic.002G270200	one-to-one	LOC100193825	5.51096731	1.883709338	0.041919889	0.461437169	-1.460976423	0.202166943	0.688743191	-1.563515799	0.136839469	0.626896404	1.760170848	0.065514609	0.517564045	-1.07626969	0.799257684	0.952189851	1.323717944	0.339222453	0.778084439	1.452717486	0.208619861	0.693986607	-1.329717449	0.331741507	0.773363009	1.322200523	0.341138843	0.779129641	2.75205493	0.02391017	0.395006634	7	146509702	146510684	983	-	mRNA	GeneID:100193825	ATPP2-A13
643	GRMZM2G001645	Sobic.002G250400	one-to-many	LOC100274191	4.820798036	1.172795979	0.763749442	0.941574306	-1.415809316	0.514557882	0.857991712	-1.556501907	0.409063376	0.811915342	1.066786662	0.902839413	0.978432314	2.279634037	0.134930331	0.624796764	1.061904663	0.909698873	0.980067216	3.548254727	0.028445016	0.413695874	-1.004597398	0.993087786	0.998741688	2.517688946	0.097050131	0.576299275	1.660455473	0.501705919	0.852801728	7	138058293	138058408	116	+	mRNA	GeneID:100274191	uncharacterized LOC100274191
644	GRMZM2G001652	Sobic.002G177400	one-to-one	LOC103632616	4.250383246	-1.218255708	0.279982363	0.743759595	1.033550121	0.853787846	0.966402184	1.089010736	0.635091177	0.901442809	-1.156212966	0.422649551	0.818558381	-1.120238331	0.528702029	0.863115547	-1.048057918	0.793344321	0.950820228	-1.21995157	0.276744743	0.741858137	1.103195679	0.585141174	0.884329703	-1.302157751	0.154853074	0.645169467	-1.259128333	0.369482919	0.792844454	7	97699597	97700350	754	-	mRNA	GeneID:103632616	Retinol dehydrogenase 13
645	GRMZM2G001653	Sobic.006G073500	one-to-one	pco139896	11.71965804	-1.773643182	0.201569751	0.688155359	-1.432759623	0.41478996	0.814567531	1.123583882	0.789420035	0.949830958	-1.101761061	0.82416012	0.958892115	1.082863249	0.855126792	0.96658874	-1.339270591	0.505976721	0.854491356	-1.037604594	0.932497718	0.985145535	-1.21557263	0.655307068	0.907538269	-1.222993945	0.645360168	0.904679952	-1.23792097	0.729641437	0.931498895	2	58174695	58174892	198	-	mRNA	GeneID:100283848	Photosystem I subunit O
646	GRMZM2G001661	Sobic.001G014000	one-to-one	LOC100281859	3.109861281	1.145298757	0.674516993	0.914476582	-1.348490103	0.36037252	0.788654919	-1.750521596	0.097968293	0.577655482	-1.133446225	0.69806529	0.921818908	-1.281543818	0.445843323	0.828494069	-1.342014711	0.367934301	0.792138674	1.365947517	0.340698411	0.778970776	-1.184012688	0.601691903	0.890162959	1.199340794	0.574598882	0.88035111	1.544424038	0.347498727	0.782158704	1	303454900	303455280	381	+	mRNA	GeneID:100281859	uncharacterized 100281859, transcript variant X1
647	GRMZM2G001676	Sobic.001G223100	one-to-one	LOC103643475	4.404955843	-1.145066319	0.691262395	0.91981793	1.039713322	0.908864156	0.979852367	-1.247829304	0.518211157	0.859386218	-1.48559158	0.255518318	0.728314809	-1.102493264	0.774534284	0.944882989	1.422667286	0.308947728	0.760579102	1.131824878	0.716448548	0.927167344	2.113502541	0.041385482	0.460021814	-1.796014878	0.101011628	0.58228451	-1.190540706	0.717553338	0.927495091	1	237006843	237007154	312	-	mRNA	GeneID:103643475	protein NRT1/ PTR FAMILY 5.2, transcript variant X2
648	GRMZM2G001721	Sobic.003G041600	one-to-one	LOC103636802	-0.278093827	1.491540736	0.626974795	0.898830535	-1.72287969	0.509944619	0.855924274	-2.118224501	0.366545186	0.791530009	1.213160002	0.813715008	0.956216885	1.728489011	0.507458367	0.855068272	3.836211206	0.116451866	0.602159191	3.661327772	0.128596427	0.616722895	3.162164263	0.174016949	0.663723776	-1.487992588	0.62901185	0.899548829	2.569745241	0.420663524	0.817514037	8	19945414	19946016	603	+	mRNA	GeneID:103636802	hypothetical protein
649	GRMZM2G001724	Sobic.001G180200	one-to-many	LOC100216568	6.561320503	-1.959779358	0.255271486	0.728246395	-1.366160726	0.591164639	0.886264444	1.619745415	0.409661097	0.812146747	1.129123318	0.83367788	0.96127471	1.600239868	0.421251267	0.817841756	-1.078803002	0.895601218	0.976669726	-1.01218914	0.983273308	0.996434649	-1.218101625	0.73332376	0.932544386	-1.135219772	0.82643019	0.959385389	-1.434515955	0.659936338	0.909167982	5	20369694	20370430	737	+	mRNA	GeneID:100216568	Peroxisomal membrane 22 kDa (Mpv17/PMP22) family protein, transcript variant X2
650	GRMZM2G001750	Sobic.002G200900	one-to-one	pco092732a	6.52481505	-1.032489249	0.901846993	0.978125613	1.007807474	0.976061828	0.994931435	1.003401335	0.98954701	0.997980836	-1.037023119	0.888487323	0.974907659	-1.161891633	0.56492742	0.876773872	-1.29877689	0.321635646	0.767745443	-1.165843615	0.556260464	0.873545416	-1.252408809	0.391400553	0.804185549	1.082638307	0.759720526	0.940322439	-1.040550382	0.913658175	0.980685607	2	187012865	187013142	278	-	mRNA	GeneID:100193730	alpha/beta-Hydrolases superfamily protein, transcript variant X1
651	GRMZM2G001755	Sobic.003G170200	one-to-one	LOC100282832	6.396657619	-1.62922023	0.034339327	0.436306314	-1.378909996	0.145687405	0.635519381	-1.032930039	0.87891014	0.972764504	-1.220435359	0.356028219	0.786727177	-1.285845537	0.248175163	0.723075332	-1.210036264	0.376470975	0.796305286	-1.244852496	0.311721395	0.762313211	1.008594036	0.967890426	0.993092273	-1.731291553	0.01948648	0.37204891	-1.181527609	0.581040502	0.882595138	8	57201431	57201794	364	-	mRNA	GeneID:100282832	ATP-dependent Clp protease proteolytic subunit 1
652	GRMZM2G001764	Sobic.001G223200	one-to-one	LOC100191837	-0.421922374	-1.113698955	0.849685583	0.965434628	3.935027429	0.027315799	0.409861874	2.010759055	0.230598215	0.710435061	-2.179493323	0.183795097	0.672963049	-1.561361466	0.437598518	0.824949196	-2.138718611	0.194006546	0.681624015	-3.139521707	0.058959089	0.5033433	1.01906502	0.973469212	0.994302236	1.229935621	0.716148258	0.927016617	-4.382435935	0.081557645	0.549009914	1	237058054	237058278	225	-	mRNA	GeneID:100191837	Protein NRT1/ PTR FAMILY 5.2
653	GRMZM2G001777	Sobic.005G200800	one-to-many	LOC100384237	4.548605594	-1.10474472	0.351949694	0.78486178	1.222194909	0.072480574	0.531296238	1.223814586	0.070813543	0.527899398	-1.103282629	0.358197245	0.78779778	-1.010735222	0.919300029	0.982213343	-1.005444818	0.958904342	0.991114252	-1.236952507	0.058594026	0.502710092	1.097307986	0.384616029	0.800546729	-1.110557616	0.327946326	0.771049103	-1.350213373	0.058943887	0.5033433	2	237257623	237257794	172	-	mRNA	GeneID:100384237	Nodulin homeobox, transcript variant X1
654	GRMZM2G001803	Sobic.007G153500	one-to-one	LOC100192506	4.690118076	1.144180195	0.360057814	0.788492795	1.210150298	0.201345056	0.687941327	-1.034785041	0.813720529	0.956217311	-1.094447738	0.536377208	0.866375693	1.030884873	0.833940459	0.961309924	-1.080883637	0.593487688	0.886906051	1.066744246	0.656959893	0.908145024	1.012549085	0.931457441	0.98492859	1.274921765	0.109648981	0.593903712	-1.057657092	0.784813959	0.948133307	1	201111311	201111798	488	-	mRNA	GeneID:100192506	Zinc transporter SLC39A7
655	GRMZM2G001812	Sobic.001G224000	one-to-one	LOC103643479	-0.681621776	1.424836609	0.426818006	0.820260063	-1.254658241	0.608273011	0.892574764	-1.35941679	0.48952865	0.847151431	1.315036718	0.536957233	0.866677635	2.858581882	0.028892432	0.415070249	3.188895764	0.017613815	0.363678977	3.886004206	0.007068384	0.279307409	2.42494808	0.059416535	0.50476773	1.277248432	0.580648761	0.8824012	1.787682993	0.358387378	0.787931576	1	237063892	237067461	3570	-	mRNA	GeneID:103643479	MDIS1-interacting receptor like kinase 2
656	GRMZM2G001816	Sobic.003G025200	one-to-one	pco079292(382)	4.837689659	-1.111401062	0.521478292	0.86067575	1.136458906	0.439055311	0.825779714	1.336321049	0.092172102	0.567836824	1.058001456	0.730847185	0.931865387	-1.173433766	0.336140487	0.776169063	1.205026478	0.264774445	0.734085837	-1.568084242	0.013873527	0.33927163	1.138964858	0.431383282	0.822493586	-1.571541951	0.01349991	0.336629283	-1.263061635	0.321172197	0.767618808	9	80083930	80084053	124	+	mRNA	GeneID:100282010	60S ribosomal protein L11-1
657	GRMZM2G001820	Sobic.002G317800	one-to-one	LOC100304339	4.001030781	1.08866866	0.535333917	0.865871518	1.176401164	0.24406973	0.720289055	1.109713043	0.449035396	0.829844986	1.02695394	0.845182795	0.964389632	-1.029889324	0.828839213	0.960030221	1.071054276	0.615635745	0.895070075	-1.142881616	0.334556422	0.775218383	1.042942857	0.757792998	0.939755015	-1.013225975	0.923112043	0.982896036	-1.080586966	0.688070697	0.918858138	2	209758339	209758707	369	+	mRNA	GeneID:100304339	uncharacterized LOC100304339, transcript variant X1
658	GRMZM2G001850	Sobic.005G002350	one-to-one	LOC100502126	4.802900936	1.411767598	0.082154305	0.550319311	1.940673115	0.002811439	0.21357897	1.179309375	0.386264487	0.801495217	-1.165631911	0.419911344	0.817089417	-1.321620162	0.152435522	0.643139169	1.141754967	0.484134779	0.845129927	-1.558599048	0.030130417	0.420163574	1.330866024	0.143141911	0.633170682	-1.068849	0.72356	0.929417546	-1.37464064	0.242430799	0.718842137	1	237170272	237170335	64	-	mRNA	GeneID:100502126	uncharacterized LOC100502126
659	GRMZM2G001869	Sobic.001G095800	one-to-one	LOC100274394	3.089747385	1.037930809	0.853001457	0.966218169	1.045924998	0.82321284	0.958739282	1.202379332	0.365719481	0.79128331	1.193189334	0.385462308	0.801079708	1.125591151	0.558147984	0.874287078	1.356570562	0.143893539	0.634037526	-1.068220313	0.742892258	0.935630303	1.136928167	0.52573993	0.862033485	-1.161163339	0.461146995	0.834945743	-1.007702045	0.97844539	0.995530562	1	279587767	279588113	347	+	mRNA	GeneID:100274394	uncharacterized LOC100274394
660	GRMZM2G001875	Sobic.003G034500	one-to-one	LOC542611	-0.579423597	3.245462405	0.197269251	0.684668868	2.765843775	0.261703957	0.731991654	1.30594661	0.763628205	0.941574306	1.532407818	0.631454212	0.900302649	2.345815404	0.34372718	0.780358431	7.418352369	0.036755474	0.445266309	1.796256743	0.511910095	0.856788088	4.840977892	0.091010205	0.566090511	1.02627313	0.976654357	0.995069548	1.173407708	0.898498968	0.97728398	3	5913102	5913583	482	+	mRNA	GeneID:542611	transcription factor RAX2
661	GRMZM2G001887	Sobic.001G216200	one-to-one	pco126682c	6.462793279	-1.219446003	0.269699925	0.737306342	-1.000375547	0.998296534	0.999839224	1.091069469	0.62169932	0.89705118	-1.117241615	0.531324504	0.864230967	-1.173035456	0.371008836	0.793529634	1.193463594	0.323041764	0.76859057	-1.279863172	0.174665931	0.664158	1.333387194	0.117512179	0.603776162	-1.707194055	0.0076697	0.286009347	-1.218988216	0.431039724	0.82234749	5	28086920	28087034	115	+	mRNA	GeneID:100284372	Basic transcription factor 3
662	GRMZM2G001898	Sobic.002G062500	one-to-one	pco061337	5.560944775	1.169228112	0.540615317	0.86817869	1.125730629	0.642060645	0.903661796	1.248294204	0.388545059	0.802737677	1.296527462	0.314973494	0.764079602	1.462183468	0.149323749	0.639743216	2.060705433	0.011363016	0.321094985	1.171345235	0.536003387	0.866189415	1.589403613	0.083728315	0.553215077	-1.205354512	0.466045089	0.837207582	1.038639335	0.91590147	0.981264387	7	14302742	14302914	173	+	mRNA	GeneID:100274311	uncharacterized LOC100274311
663	GRMZM2G001918	Sobic.001G423300	one-to-one	pco070745(700)	5.170965222	-1.748797294	0.049891431	0.483921122	1.254319678	0.399909517	0.807701573	1.540858272	0.119468713	0.605996927	-1.42359028	0.197164624	0.684624902	-1.28124366	0.358381118	0.787931576	-1.041731999	0.877804076	0.972517668	-1.974214891	0.020406561	0.377471808	1.36656096	0.251156587	0.725224727	-2.150875126	0.010631416	0.314455699	-2.193550858	0.051152696	0.487318538	1	40092284	40093699	1416	+	mRNA	GeneID:100382028	Protein TOC75-3 chloroplastic
664	GRMZM2G001930	Sobic.001G287600	one-to-one	myc7	4.614307505	-1.075476852	0.728796013	0.931188903	-1.486664099	0.073911078	0.534160954	-1.209765126	0.370048248	0.79312165	1.142643428	0.527231033	0.862576452	1.521684657	0.060079133	0.506137765	1.504811238	0.066378564	0.518894122	1.84088103	0.009945769	0.308294361	1.316956105	0.201659734	0.688244504	-1.063551273	0.768932617	0.943124669	1.38233017	0.284151036	0.746281399	1	100650283	100653008	2726	-	mRNA	GeneID:541694	myc transcription factor 7
665	GRMZM2G001934	Sobic.006G274866	one-to-one	LOC100192365	4.407572695	-1.300221046	0.159808626	0.650335272	-1.293798747	0.167298999	0.656967059	-1.317530832	0.14116866	0.631254954	-1.324070935	0.134680886	0.624637335	-1.265951064	0.203733246	0.690278665	-1.315983573	0.142746696	0.632690943	1.040743888	0.824801239	0.958997947	1.006145488	0.972884585	0.994190085	-1.250787813	0.226516177	0.707420713	-1.004963909	0.984501617	0.996738589	10	149653683	149656130	2448	-	mRNA	GeneID:100192365	putative leucine-rich repeat protein kinase
666	GRMZM2G001953	Sobic.004G242000	one-to-one	GTPase	0.964407357	1.376612854	0.678064822	0.915619454	-1.353538841	0.694115679	0.920741115	-2.473240493	0.249349959	0.723874312	-1.32734496	0.712862376	0.926044182	-2.007581685	0.370786085	0.793487587	-2.800202998	0.193180363	0.680783428	1.231950117	0.786092966	0.948652855	-2.109627175	0.338714465	0.777753451	1.920118852	0.401327637	0.808436876	1.863298967	0.568696711	0.878243641	4	185525381	185525706	326	+	mRNA	GeneID:541930	GTPase protein, transcript variant X1
667	GRMZM2G001956	Sobic.002G061900	one-to-one	LOC100272860	6.253444231	-1.70894651	0.172193139	0.662195972	-1.316504882	0.47289867	0.839986093	1.151191519	0.711376673	0.925613521	-1.127608691	0.7521371	0.938010219	-1.185332356	0.655369192	0.907549609	-1.359231133	0.424078067	0.819060908	-1.364544555	0.418344843	0.816385445	-1.205410302	0.624098524	0.897948175	-1.490305471	0.302423365	0.756803201	-1.298093561	0.628408736	0.899327331	7	14293094	14293440	347	+	mRNA	GeneID:100272860	putative FKBP-type peptidyl-prolyl cis-trans isomerase family protein, transcript variant X1
668	GRMZM2G001991	Sobic.009G243400	one-to-one	LOC100280347	2.326012238	1.280251066	0.361756751	0.789497688	-1.773338163	0.045897189	0.472564058	-1.761553054	0.048148226	0.479053627	1.288816178	0.349326696	0.783354324	-1.363511946	0.256273414	0.728760367	1.698407321	0.062389224	0.511432772	1.291923447	0.344912227	0.780969721	1.31780416	0.31004994	0.7613142	-1.808862912	0.039767498	0.454703935	2.270318074	0.043668928	0.466136164	8	75117321	75117843	523	+	mRNA	GeneID:100280347	dihydroflavonol-4-reductase
669	GRMZM2G001991	Sobic.009G243400	one-to-one	LOC100273736	0.112883217	1.919926386	0.212828653	0.697287429	-2.578247842	0.078622531	0.543394015	-2.870684263	0.053009116	0.491642322	1.724343609	0.294115958	0.751962327	1.108418752	0.839915118	0.962972752	1.507405516	0.425528268	0.819767746	3.181920268	0.035916143	0.442468272	-1.143914886	0.791990245	0.950489224	1.411751772	0.501727495	0.852801728	4.950046061	0.039746096	0.454596096	8	75124430	75124917	488	-	mRNA	GeneID:100273736	uncharacterized LOC100273736
670	GRMZM2G002002	Sobic.001G460800	one-to-one	LOC100275262	5.042088598	1.030128661	0.788894608	0.949694126	1.239885815	0.067571703	0.521134916	1.121921968	0.307794574	0.759938354	-1.072821749	0.528456096	0.863061824	1.028409573	0.800487463	0.952554349	-1.126602322	0.291258202	0.7507375	-1.090929137	0.436819917	0.824628873	-1.050130018	0.659760046	0.909133385	1.193515939	0.125627741	0.613491571	-1.203622287	0.247840116	0.722786746	1	20604611	20605083	473	+	mRNA	GeneID:100275262	nucleotidyltransferase, transcript variant X2
671	GRMZM2G002023	Sobic.003G376700	one-to-one	pco098921	3.870290915	-1.892635591	0.032450595	0.429567195	-1.220819196	0.471253404	0.839194571	1.28143602	0.372917928	0.79446282	-1.209814334	0.491263013	0.847844194	-1.323661451	0.315544723	0.764323859	1.038574964	0.890325274	0.975291364	-1.696187462	0.06965028	0.525243211	1.256482879	0.411019052	0.812956672	-2.601847111	0.003084794	0.219356639	-1.550299666	0.268976176	0.736788689	8	170424671	170424819	149	-	mRNA	GeneID:100272808	UDP-glucuronate:xylan alpha-glucuronosyltransferase 1
672	GRMZM2G002075	Sobic.002G225100	one-to-one	LOC100191233	4.314363414	1.079654001	0.506401249	0.854691046	1.145780362	0.245730865	0.721418719	-1.06039249	0.610028685	0.8932051	-1.125339128	0.31102274	0.762049927	1.041764665	0.72129822	0.928662001	-1.066028999	0.578442556	0.881648005	1.104679427	0.390583951	0.803672423	1.055636506	0.637459622	0.902220271	1.1990112	0.128210405	0.616516664	-1.061247734	0.714046624	0.926448815	2	191754971	191756003	1033	+	misc_RNA	GeneID:100191233	putative bZIP transcription factor superfamily protein, transcript variant X2
673	GRMZM2G002100	Sobic.010G043200	one-to-one	MPK7	4.847578109	-1.068426328	0.518679216	0.859598222	-1.071830984	0.499092599	0.851445586	-1.047210801	0.651613111	0.906484206	-1.043884351	0.674059151	0.914232806	1.048726427	0.641522369	0.903561728	-1.046867245	0.653912432	0.907244057	1.098237642	0.364352224	0.790543136	-1.002857494	0.97763792	0.995295809	1.027564855	0.78963659	0.949856897	1.003186608	0.982368348	0.996291125	6	77510997	77511343	347	+	mRNA	GeneID:100286386	ABA stimulation MAP kinase, transcript variant X1
674	GRMZM2G002104	Sobic.002G225200	one-to-one	LOC103647482	0.289207041	1.980637882	0.189827348	0.677874115	2.01802667	0.178695616	0.6680494	1.580884165	0.371682195	0.793851981	1.551594491	0.390999868	0.803916005	1.624085729	0.345003478	0.781001224	-1.473773301	0.447563354	0.829305104	1.02732747	0.957460328	0.990907399	-2.286698535	0.117412772	0.603597541	4.740724482	0.007097673	0.279763006	-1.018877145	0.97912678	0.99568956	2	191770572	191772062	1491	-	mRNA	GeneID:103647482	hypothetical protein
675	GRMZM2G002115	Sobic.008G110600	one-to-one	TIDP3440	2.943784538	1.250759377	0.09070787	0.56568132	1.125580878	0.353659329	0.785657039	1.136823699	0.315949223	0.764544407	1.263252539	0.078533841	0.543218604	-1.057470004	0.657513282	0.908389982	1.308666519	0.046305079	0.474063521	-1.202156962	0.157323213	0.647670719	1.035950041	0.77885603	0.946415173	-1.106428314	0.425926207	0.819924375	1.111212354	0.555183832	0.873040931	6	19825425	19825789	365	+	mRNA	GeneID:100277036	Protein CLT2 chloroplastic, transcript variant X3
676	GRMZM2G002128	Sobic.009G157500	one-to-one	LOC100280222	3.176427745	-2.337147555	0.040785735	0.458075708	-1.48518484	0.312485769	0.762803239	1.139682297	0.734365866	0.932894872	-1.380771525	0.407206547	0.811045731	-1.989316785	0.089541488	0.563747078	-1.11417591	0.778891688	0.946431256	-2.267189124	0.047488049	0.477046779	1.239276055	0.579006314	0.881904237	-4.172884031	0.001924534	0.183482871	-1.573640864	0.410116263	0.812421816	6	152871982	152872626	645	+	mRNA	GeneID:100280222	MYB transcription factor
677	GRMZM2G002130	Sobic.009G065900	one-to-one	pco134378(355)	4.285543045	1.233875835	0.112652902	0.597282196	1.055032681	0.673153275	0.91381809	-1.157943406	0.257607443	0.729484871	1.009992648	0.937405375	0.986156579	1.069370142	0.598076948	0.888750572	-1.108833108	0.419891455	0.817089417	1.238270104	0.107200977	0.590888063	-1.119913287	0.377657239	0.797023663	1.463071995	0.008244933	0.29178075	1.169514326	0.38810561	0.802598906	8	92229415	92230078	664	-	mRNA	GeneID:100193889	hypothetical protein, transcript variant X1
678	GRMZM2G002131	Sobic.002G225300	one-to-one	LOC103647483	2.09261869	3.618893817	0.005394221	0.258394068	1.434030666	0.374599522	0.79527851	-1.27282829	0.549326212	0.871092535	1.982656978	0.103174705	0.585152592	1.304795379	0.509615263	0.855771264	2.220637135	0.061438709	0.509033683	1.66078047	0.217544081	0.701030087	1.120030928	0.777364643	0.945855779	2.126378892	0.075157983	0.53661631	2.52358189	0.117711402	0.603933932	2	191778734	191779445	712	+	mRNA	GeneID:103647483	heat stress transcription factor B-1
679	GRMZM2G002135	Sobic.003G414500	one-to-one	LOC103636321	3.87649826	1.226916925	0.172645319	0.662409678	-1.041559519	0.779189979	0.946547581	-1.205267511	0.210690823	0.69559445	1.060268356	0.687418285	0.918744816	-1.035990702	0.807583163	0.954667831	-1.008638075	0.952711653	0.989793158	1.163396069	0.305764823	0.758908599	-1.069427034	0.644741645	0.904517147	1.19452339	0.23222464	0.711501442	1.277907002	0.243287272	0.719605751	8	164785214	164785787	574	+	mRNA	GeneID:103636321	tafazzin homolog
680	GRMZM2G002138	Sobic.008G141400	one-to-one	LOC103640243	2.987965405	1.179487342	0.603167067	0.89064609	-1.095119133	0.774039309	0.944691982	-1.003533705	0.991094275	0.998333668	1.287130815	0.429602771	0.821564451	-1.126197079	0.707568661	0.924518105	1.192100965	0.580264316	0.882274465	-1.122231444	0.715826255	0.92687773	-1.079716276	0.808438144	0.954866139	-1.138240808	0.682900362	0.917119044	1.291679155	0.569104186	0.878377747	1	159581586	159582128	543	-	mRNA	GeneID:103640243	hypothetical protein, transcript variant X3
681	GRMZM2G002142	Sobic.002G225400	one-to-one	LOC103647484	1.672781967	-2.403287766	0.069348128	0.524698348	-1.354537705	0.507936577	0.855244591	-1.021803122	0.962175669	0.991913617	-1.812933619	0.203800505	0.690300376	-1.097915209	0.837382705	0.962145787	-3.2936126	0.018020495	0.365275498	-1.074488015	0.874534965	0.971693993	-1.816730941	0.202302461	0.688925223	1.248239549	0.627317292	0.898967575	-1.774249441	0.379263618	0.797907743	2	191794814	191795218	405	-	mRNA	GeneID:103647484	abscisic acid 8'-hydroxylase 3
682	GRMZM2G002165	Sobic.003G324700	one-to-one	pco091280	7.067896779	-3.169608012	0.024376439	0.396981215	-1.544130953	0.359490991	0.788225325	1.230670042	0.657883935	0.908453561	-1.667937598	0.283281957	0.745708959	-1.513383871	0.381533598	0.798950038	-1.728405684	0.252460717	0.726175011	-1.862476191	0.196291332	0.683688921	-1.036253206	0.939230802	0.98680338	-2.775293837	0.042575912	0.463431859	-2.052680834	0.286070112	0.747484785	3	191436020	191436519	500	-	mRNA	GeneID:100275005	uncharacterized LOC100275005, transcript variant X1
683	GRMZM2G002220	Sobic.007G224100	one-to-one	LOC100383793	7.450783951	-1.263911097	0.272003059	0.738596024	1.006131242	0.976630407	0.995058555	1.181142059	0.4300859	0.82182324	-1.076636322	0.724013639	0.929647431	-1.543741219	0.052016384	0.488917414	1.091874656	0.674544303	0.914486613	-1.823377681	0.010688223	0.314913166	1.175551914	0.44306348	0.827326593	-2.130413046	0.002316173	0.19677931	-1.271660442	0.420796383	0.81764455	4	201666186	201666549	364	-	mRNA	GeneID:100383793	uncharacterized LOC100383793
684	GRMZM2G002276	Sobic.003G355000	one-to-one	LOC100383633	4.467341638	1.234825169	0.056480007	0.498507698	1.293255028	0.023695993	0.394134646	1.002085563	0.983943802	0.996543955	-1.045138623	0.670761986	0.913197416	1.063658881	0.553562062	0.872486281	-1.079562628	0.463883594	0.836239446	1.06144517	0.566870368	0.877527173	-1.032937262	0.754665266	0.938693873	1.417932919	0.003880014	0.235457944	-1.047318325	0.752584056	0.938080218	3	182649745	182649965	221	+	mRNA	GeneID:100383633	transcription associated factor1
685	GRMZM2G002276	Sobic.003G355000	one-to-one	LOC100274159	1.611826726	1.502539649	0.332012921	0.77347183	-1.621158263	0.252819924	0.726368158	-1.405072561	0.415458066	0.814905543	1.733614787	0.195777143	0.682990435	-1.389013015	0.431042681	0.82234749	-1.474398549	0.354238801	0.785793971	1.01156184	0.97777959	0.995331675	-2.556039126	0.035866479	0.442435806	1.594903902	0.268491956	0.736578325	2.435854568	0.142280545	0.632209336	3	182662363	182662815	453	-	mRNA	GeneID:100274159	uncharacterized LOC100274159, transcript variant X2
686	GRMZM2G002286	Sobic.007G224000	one-to-one	LOC100284035	4.374360545	-1.180721457	0.531881074	0.86449158	1.415916584	0.20065932	0.687493706	1.280804697	0.35567855	0.786605461	-1.305275578	0.321233058	0.767632165	1.236816791	0.425842269	0.819924375	1.111775151	0.688886625	0.919163825	-1.035565418	0.894678379	0.976381266	1.451172953	0.172377248	0.662233913	-1.06135103	0.821650077	0.958390088	-1.671803092	0.182306959	0.671634381	4	201671047	201671520	474	-	mRNA	GeneID:100284035	esterase/lipase/thioesterase
687	GRMZM2G002297	Sobic.003G247500	one-to-one	gpm894	4.793095072	-1.033669618	0.739782397	0.934802952	-1.050254947	0.623671812	0.897798123	-1.05214772	0.611096414	0.893569328	-1.035532501	0.726245157	0.930416811	1.041614905	0.682885013	0.917119044	-1.154747079	0.162669284	0.653451786	1.095932747	0.364319217	0.79053522	-1.115123937	0.283389783	0.74577297	1.163623026	0.142873291	0.632822614	1.016045097	0.909960988	0.980098073	8	153380566	153380829	264	+	mRNA	GeneID:100278854	Magnesium transporter CorA-like family protein
688	GRMZM2G002304	Sobic.003G414100	one-to-one	gpm184	4.992638956	-1.00155574	0.9955856	0.999232162	-1.120319936	0.686807369	0.918583191	-1.208014391	0.504601986	0.853883332	-1.079953777	0.784551464	0.94801582	1.091754653	0.755119831	0.93887259	1.471776748	0.182759178	0.671935192	1.318855333	0.33272675	0.773877832	1.589450858	0.114818632	0.599835528	-1.350181055	0.294739325	0.752271692	1.118579717	0.778238221	0.946213653	8	164793086	164793274	189	+	mRNA	GeneID:100193372	Heparan-alpha-glucosaminide N-acetyltransferase
689	GRMZM2G002361	Sobic.009G033900	one-to-one	LOC100502008	1.915469501	-1.027921375	0.905796929	0.97899617	1.290975299	0.282237381	0.745197606	1.218473075	0.401609865	0.808535404	-1.089085292	0.714408984	0.926603888	1.15805055	0.53109259	0.864089191	1.250263309	0.34472988	0.780863004	-1.052176069	0.827093188	0.959559231	1.361643381	0.19776491	0.685164638	-1.109772263	0.655516484	0.907591102	-1.327021105	0.395901952	0.805989195	8	133305025	133305124	100	-	mRNA	GeneID:100502008	uncharacterized LOC100502008
690	GRMZM2G002391	Sobic.007G073700	one-to-one	LOC100282071	6.068096466	-1.341930249	0.187198267	0.675497013	-1.139737944	0.54765124	0.87071567	-1.108138939	0.636076176	0.901809345	-1.304725503	0.230392946	0.710309487	-1.373119433	0.157019648	0.6474884	-1.581145471	0.048305161	0.479509062	-1.239122086	0.329430646	0.771934521	-1.211860631	0.380523397	0.798279178	-1.165376961	0.482739298	0.844516815	-1.177402451	0.595000209	0.88749224	10	62514197	62514813	617	-	mRNA	GeneID:100282071	nucleoside transporter
691	GRMZM2G002427	Sobic.009G034400	one-to-one	cl17205_1	2.380007729	-1.093577908	0.595900576	0.887821929	1.248479245	0.19925011	0.686334847	1.167482643	0.363314429	0.790041666	-1.169447211	0.358279069	0.787886071	1.016156034	0.923939858	0.983217229	1.047107124	0.784172087	0.947902828	-1.148920642	0.413758103	0.8142622	1.224536505	0.239095641	0.716749771	-1.12688719	0.480533874	0.843447585	-1.36530932	0.202609812	0.689136724	8	133300035	133300440	406	-	mRNA	GeneID:100284322	uncharacterized LOC100284322
692	GRMZM2G002440	Sobic.007G112600	one-to-one	LOC100272696	4.705548493	1.042877404	0.769755607	0.943266402	-1.056099856	0.703846921	0.923662525	1.040605289	0.781371926	0.947184777	1.146104638	0.348587697	0.78306132	-1.016960351	0.906543141	0.979146094	-1.097628869	0.51853797	0.859499997	-1.05825432	0.693397332	0.920552319	-1.257997537	0.124568175	0.612243717	1.125601744	0.414295175	0.814430095	1.101382676	0.634887933	0.901308423	4	67489085	67489445	361	-	mRNA	GeneID:100272696	grpE protein-like protein, transcript variant X1
693	GRMZM2G002492	Sobic.001G469700	one-to-one	LOC100276550	3.598519951	-1.502844381	0.276654647	0.741772641	-1.200623156	0.61950564	0.896362974	1.078414075	0.836975524	0.96200826	-1.160704717	0.685245206	0.918020829	-1.402913489	0.362870007	0.789799885	-2.114035678	0.056007897	0.497443249	-1.512921652	0.269174603	0.736977628	-1.82133806	0.117625543	0.603822779	1.002691676	0.994149779	0.998912266	-1.251720303	0.666022077	0.911480634	1	24310505	24310855	351	+	mRNA	GeneID:100276550	uncharacterized LOC100276550, transcript variant X2
694	GRMZM2G002523	Sobic.002G205500	one-to-one	LOC103647435	4.11396224	-5.104770266	0.012986208	0.333712457	-1.751717491	0.346193375	0.78139821	1.161773896	0.798186314	0.951851003	-2.508363782	0.131793529	0.620552728	-3.638539253	0.040997775	0.458765343	-6.218644645	0.0065255	0.272404179	-4.227159924	0.024811034	0.398838803	-2.479163784	0.136402702	0.6264276	-2.986809514	0.077469435	0.541352908	-2.914151564	0.209410877	0.694393688	2	187822941	187823326	386	+	mRNA	GeneID:103647435	cellulose synthase A catalytic subunit 9 [UDP-forming]
695	GRMZM2G002531	Sobic.005G046500	one-to-one	LOC100286014	2.723771586	-1.19859887	0.123810871	0.611480716	1.172755383	0.171867435	0.66191971	1.173091516	0.171146714	0.661052812	-1.198255429	0.124358966	0.61222021	1.028208753	0.805397848	0.953905694	-1.219471665	0.094433135	0.571281393	-1.140907926	0.253551593	0.726951889	-1.017705938	0.87639672	0.97227873	1.046114318	0.690210125	0.9193885	-1.405663277	0.046940723	0.475192128	4	217742350	217742724	375	+	mRNA	GeneID:100286014	ATP binding protein
696	GRMZM2G002542	Sobic.008G060200	one-to-one	LOC109942760	-1.106037401	2.184016142	0.175140146	0.664777604	1.333573329	0.607252481	0.892239698	-1.028650139	0.959585797	0.991308183	1.592103341	0.409796424	0.812192232	2.111453203	0.19336845	0.68091245	4.425627858	0.016377025	0.356659795	2.17194663	0.178028956	0.667374932	2.779736556	0.08243755	0.550949472	1.041987267	0.941185943	0.987399427	1.637717322	0.53427997	0.865426574	10	11982038	11982991	954	-	mRNA	GeneID:109942760	leucine-rich repeat receptor protein kinase EMS1-like
697	GRMZM2G002542	Sobic.008G060200	one-to-one	LOC103640858	-0.982992169	2.492561181	0.064334977	0.515157852	1.033142139	0.943987013	0.988022438	-1.030499269	0.948380194	0.988953545	2.341197565	0.082566869	0.551393544	1.825166194	0.2075899	0.693511467	4.815036297	0.003769603	0.232560019	1.880832428	0.187006529	0.675357591	2.056655265	0.135475586	0.625360045	-1.058403633	0.902666633	0.978416429	2.412602378	0.192964591	0.68049841	10	11981389	11981923	535	-	mRNA	GeneID:103640858	BRASSINOSTEROID INSENSITIVE 1-associated receptor kinase 1-like
698	GRMZM2G002555	Sobic.003G097000	one-to-many	LOC100281418	0.788488415	-1.05431706	0.900313806	0.977707116	1.806223241	0.175374086	0.664902186	1.292768293	0.545604386	0.870103546	-1.473065194	0.365844413	0.791296019	-1.509101157	0.337582485	0.777149579	-1.178200537	0.698431111	0.921920672	-1.950918126	0.12883492	0.61699489	1.250266952	0.598533971	0.888882352	-1.35042469	0.480571577	0.843467293	-1.904331976	0.290241815	0.750111758	4	215474307	215476398	2092	-	mRNA	GeneID:100281418	protein kinase/ transmembrane receptor protein serine/threonine kinase
699	GRMZM2G002559	Sobic.006G221300	one-to-one	LOC103645923	3.071730534	-2.083558525	0.356043769	0.786730521	-1.644700531	0.528256315	0.863040055	1.073197104	0.928156184	0.984130046	-1.180427665	0.832434077	0.960924722	2.303462969	0.296219548	0.753182709	1.880304743	0.425468515	0.819708326	2.146355931	0.337513257	0.777092733	2.219563736	0.317420308	0.765313252	-1.700797898	0.501248787	0.85253372	-1.266831551	0.831075737	0.960563007	2	8982474	8983044	571	+	mRNA	GeneID:103645923	uncharacterized LOC103645923
700	GRMZM2G002568	Sobic.003G215200	one-to-one	LOC103651591	0.905041178	1.410926305	0.07749282	0.541352908	1.414959414	0.075315682	0.537035985	-1.024390451	0.89600147	0.976689007	-1.027318654	0.8837744	0.97384034	-1.347274609	0.121396626	0.608176209	1.271091443	0.205966353	0.692447988	-1.315196376	0.151931535	0.642761714	1.30581595	0.162166301	0.652983114	-1.213748174	0.302411625	0.756803201	-1.002858483	0.991262064	0.998347246	3	228026191	228027499	1309	+	mRNA	GeneID:103651591	DUF679 domain membrane protein 7
701	GRMZM2G002616	Sobic.003G442400	one-to-one	eif6	3.969335308	1.262266042	0.119516334	0.606011336	1.140406212	0.365929664	0.791296019	-1.132915791	0.389802064	0.803276742	-1.023543503	0.870977983	0.970685532	1.048715176	0.740274107	0.934935574	1.160438209	0.307793134	0.759938354	1.188105983	0.240325064	0.71740735	1.187758989	0.241085063	0.717958125	1.140739372	0.364895319	0.790783153	1.106856512	0.617736642	0.895618852	3	133075735	133076061	327	+	mRNA	GeneID:542608	eucaryotic initiation factor 6
702	GRMZM2G002617	Sobic.010G118700	one-to-one	LOC100144300	3.710710864	1.282781566	0.158238964	0.648641406	1.119817942	0.50960865	0.855771264	-1.267002857	0.178524429	0.667950146	-1.106043748	0.556359317	0.873629707	-1.080776951	0.649462061	0.905714156	-1.008543408	0.960156951	0.991428445	1.172307437	0.357786899	0.787467909	1.096674411	0.589791349	0.885830628	1.19704708	0.300137329	0.755559049	1.145526892	0.574776543	0.880408283	9	37789629	37789954	326	+	mRNA	GeneID:100144300	TMV-MP30 binding protein 2C
703	GRMZM2G002626	Sobic.003G370300	one-to-one	cl40113_1	2.330347643	1.000140272	0.999123192	0.999956342	1.168055681	0.235341342	0.71370593	1.084243346	0.52919555	0.863234704	-1.077149205	0.562727549	0.875987244	1.156268203	0.265862215	0.734956532	-1.027485631	0.831899921	0.960805388	1.066428683	0.615921012	0.895130654	1.048335054	0.712180576	0.925771964	1.188215615	0.190157987	0.678198161	-1.167891858	0.395983182	0.805989195	3	177202148	177202413	266	-	misc_RNA	GeneID:100383265	DNA repair protein XRCC2-like protein, transcript variant X2
704	GRMZM2G002627	Sobic.004G285600	one-to-one	LOC100276393	-0.691393639	-1.244006384	0.677277497	0.915412821	-3.78462232	0.020993346	0.380939978	-1.886035769	0.236776996	0.714789253	1.613058107	0.367568287	0.792082315	1.314520593	0.602805679	0.890533124	-1.072984832	0.892890286	0.975900323	2.479232858	0.098435761	0.578388055	-1.730786882	0.30338395	0.757672343	1.133805	0.810434902	0.955354349	3.042285288	0.147472579	0.637560892	5	199537977	199538432	456	-	mRNA	GeneID:100276393	uncharacterized LOC100276393, transcript variant X1
705	GRMZM2G002642	Sobic.006G281000	one-to-one	LOC100281164	6.164045414	-2.270160966	0.015562944	0.351089962	-1.133955968	0.680492794	0.916323706	1.46998645	0.218027294	0.701413764	-1.361905989	0.318773282	0.766171905	-1.324749293	0.362614022	0.789738759	-1.076415871	0.809022655	0.955003973	-1.94736351	0.042224133	0.462445546	1.26522288	0.444332992	0.827925645	-2.793896128	0.003859896	0.235181011	-2.00198335	0.122404588	0.609635958	2	27773339	27774503	1165	+	mRNA	GeneID:100281164	antiporter/ drug transporter/ transporter
706	GRMZM2G002642	Sobic.006G281000	one-to-one	LOC100285199	4.10123573	1.044540239	0.71177099	0.925739336	-1.078955802	0.521401473	0.86067575	-1.144589755	0.26177067	0.732038512	-1.015596101	0.895384441	0.976598293	-1.126794417	0.318878337	0.766171905	-1.138789755	0.279368729	0.743557741	1.015792888	0.894083209	0.976206987	-1.121301819	0.33842025	0.777571827	1.055659936	0.646479045	0.90487082	1.127012751	0.47637293	0.841594202	2	27769956	27770106	151	+	mRNA	GeneID:100285199	ankyrin-like protein
707	GRMZM2G002646	Sobic.003G218700	one-to-one	LOC103651605	2.681732193	-1.108304978	0.378502239	0.797570573	1.213465537	0.108738485	0.592493136	1.179992968	0.165059497	0.655372675	-1.139743992	0.266565263	0.735365865	1.097546516	0.424243504	0.819122248	-1.22281713	0.096560307	0.575157948	-1.075118868	0.532233118	0.864606165	-1.072887542	0.543903359	0.869488185	1.210947084	0.112257323	0.596982731	-1.344889896	0.084675852	0.555118812	3	228864377	228866869	2493	+	misc_RNA	GeneID:103651605	proline-rich protein 36, transcript variant X6
708	GRMZM2G002687	Sobic.008G118500	one-to-one	pco072468	5.999059714	-1.209421208	0.180654794	0.670293496	-1.002464391	0.985721249	0.996993538	1.185654302	0.227685132	0.708163335	-1.017537782	0.899432732	0.977498361	1.057734026	0.684067691	0.917479961	1.003850153	0.977709408	0.995320797	-1.120938036	0.412099234	0.813529675	1.021455458	0.877381329	0.972407036	-1.147809973	0.324563814	0.769396478	-1.206448048	0.342352813	0.779633264	1	269556220	269556639	420	+	mRNA	GeneID:100282419	uncharacterized LOC100282419
709	GRMZM2G002699	Sobic.001G123600	one-to-one	LOC100285756	1.629561491	-1.257902544	0.397145822	0.806492979	-1.590900995	0.0985289	0.578423937	-1.408503795	0.213057109	0.697482374	-1.1136837	0.688187495	0.918895803	-1.382535273	0.237650214	0.71549406	1.212489447	0.475422498	0.841183051	1.018783262	0.944550173	0.988078052	1.350329734	0.271915227	0.738596024	-2.108633895	0.012840737	0.332529412	1.264725159	0.537533177	0.866876213	1	269566387	269566626	240	+	mRNA	GeneID:100285756	organic anion transporter
710	GRMZM2G002704	Sobic.007G167400	one-to-one	LOC100283148	2.102576718	3.689346268	0.082716649	0.551610553	1.177238793	0.819020597	0.957609264	-2.939357605	0.145229474	0.635326159	1.066184655	0.928338812	0.984138998	-2.285117586	0.256995526	0.729029765	1.384071958	0.649456129	0.905714156	1.28630475	0.724393227	0.929738764	1.298154078	0.714831177	0.926703216	1.166493159	0.829012177	0.96005719	3.133897973	0.267445001	0.735851889	4	53430798	53431331	534	-	mRNA	GeneID:100283148	gibberellin 20 oxidase 2
711	GRMZM2G002754	Sobic.001G134700	one-to-one	LOC103625981	6.196712832	-2.195252838	0.012593205	0.330800555	-1.3282939	0.320880588	0.76732524	1.333932475	0.313961935	0.763551124	-1.238957826	0.450362269	0.830288082	-1.17441357	0.569466173	0.878521219	-1.213991311	0.493760668	0.848970439	-1.5665884	0.125672827	0.613549211	1.020565645	0.942253756	0.987638816	-2.123684657	0.01599094	0.353781261	-1.65268608	0.218559574	0.701498764	5	13781775	13782035	261	-	mRNA	GeneID:103625981	ferredoxin, transcript variant X2
712	GRMZM2G002786	Sobic.003G288600	one-to-many	LOC100191576	5.4167515	1.776546328	0.0362675	0.443194826	1.033964565	0.895153441	0.976564022	-1.546409065	0.101191777	0.582523603	1.111082981	0.678527482	0.91573759	-1.098327137	0.711925551	0.925739336	-1.017569277	0.9452002	0.988229176	1.407967639	0.190377909	0.678523787	-1.130603906	0.629465024	0.899590302	1.645920329	0.064520395	0.515718805	1.718188793	0.14589238	0.635785487	8	180648162	180652058	3897	-	misc_RNA	GeneID:100191576	Seed maturation protein, transcript variant X1
713	GRMZM2G002805	Sobic.001G035100	one-to-many	LOC103625765	-0.848675407	4.295389464	0.025715829	0.403304927	-1.122611587	0.846393829	0.96474992	-1.854077486	0.309694664	0.761133134	2.600783418	0.124690612	0.612293392	1.273855871	0.685836599	0.918173053	1.519035379	0.487229598	0.846332979	2.361827491	0.16415967	0.654466642	-1.712128271	0.374183488	0.795141666	3.602093249	0.045765645	0.47204812	4.822053983	0.077974487	0.542252451	5	2459516	2460487	972	-	mRNA	GeneID:103625765	zinc finger protein ZAT5
714	GRMZM2G002825	Sobic.001G034700	one-to-many	LOC100280568	6.965322361	1.202133167	0.111860479	0.596357818	-1.25062408	0.058213241	0.501675084	-1.241837152	0.065606848	0.517877907	1.210639159	0.099895571	0.580527525	-1.072482033	0.529952014	0.863589438	1.08225585	0.478851325	0.842754555	1.157909516	0.198277317	0.685511163	-1.118625655	0.319501422	0.766362362	1.035696747	0.751643384	0.937874581	1.503416686	0.018566175	0.367776919	5	2445006	2445180	175	-	mRNA	GeneID:100280568	actin-depolymerizing factor 3
715	GRMZM2G002851	Sobic.002G293600	one-to-many	LOC100192902	5.313629141	-1.36673831	0.096424241	0.574900705	1.037438781	0.837234546	0.962096254	1.243060412	0.235359468	0.71370593	-1.140658421	0.465891645	0.837172054	-1.191490227	0.335117854	0.775509127	-1.005176658	0.976960169	0.995174098	-1.481094333	0.041637223	0.460797541	1.134784032	0.483255806	0.844798752	-1.620068798	0.015406917	0.350216186	-1.417907327	0.181091867	0.670619493	2	204526942	204527366	425	-	mRNA	GeneID:100192902	Cysteine--tRNA ligase chloroplastic/mitochondrial
716	GRMZM2G002858	Sobic.003G303600	one-to-one	IDP2398	4.246497838	-1.508933472	0.110536519	0.594761435	-1.077009445	0.763557985	0.941574306	-1.014030293	0.954878788	0.990247207	-1.420697151	0.168132761	0.657538935	-1.158337277	0.553037942	0.872242339	-1.651282649	0.056543065	0.498628808	-1.142310329	0.590862689	0.88621466	-1.16230447	0.543959948	0.86951873	-1.058482562	0.817619234	0.957361814	-1.401040147	0.340688318	0.778970776	8	178702980	178703072	93	+	misc_RNA	GeneID:100277011	uncharacterized LOC100277011, transcript variant X2
717	GRMZM2G002859	Sobic.001G196100	one-to-one	LOC100272839	3.477588366	1.112281807	0.560224463	0.875188296	-1.16271909	0.412012165	0.813488655	-1.297434185	0.165937037	0.655879109	-1.003218887	0.985879413	0.997034289	-1.093940387	0.622478779	0.89739929	-1.154768546	0.433131629	0.823183271	1.186019093	0.354821723	0.786181626	-1.151063403	0.443258018	0.827447955	1.174129835	0.383138601	0.799670566	1.29327129	0.324975165	0.769597473	5	23136709	23137172	464	+	mRNA	GeneID:100272839	SH3 domain-containing protein 2, transcript variant X1
718	GRMZM2G002874	Sobic.001G186100	one-to-one	LOC100382091	6.219246402	-1.178260287	0.471030797	0.839148354	1.166024812	0.499234264	0.851571985	1.320941857	0.229034429	0.709141428	-1.040076611	0.861726864	0.968443766	-1.035564948	0.876881102	0.972342326	1.43589374	0.124147401	0.611964942	-1.367921086	0.178619562	0.667968439	1.493439496	0.091147658	0.566270879	-1.752027362	0.023558961	0.393588442	-1.37388073	0.327484952	0.770864013	5	21282924	21283246	323	+	mRNA	GeneID:100382091	Polyadenylate-binding protein RBP45C
719	GRMZM2G002879	Sobic.002G314400	one-to-one	umc1554	6.561772179	-1.790787448	0.042239945	0.462445546	-1.126370589	0.655876842	0.907735727	1.125151539	0.658788715	0.908911736	-1.413031102	0.20673165	0.69289665	-1.514278079	0.134245626	0.623976865	-1.198682732	0.499358507	0.851672137	-1.703792311	0.060343911	0.506790551	1.178819937	0.539159466	0.867649477	-2.262275167	0.007262358	0.282717228	-1.589874119	0.229903884	0.709754684	2	209230526	209230729	204	+	mRNA	GeneID:100274215	uncharacterized LOC100274215, transcript variant X1
720	GRMZM2G002898	Sobic.001G195700	one-to-one	LOC100281112	3.079203878	-1.574424163	0.057136433	0.499470769	-1.695728751	0.0300825	0.419984872	-1.059660372	0.795603317	0.951358744	1.016407694	0.941940981	0.987575023	-1.114239318	0.629714492	0.899627531	1.074287484	0.748875388	0.937315722	-1.051506075	0.822309277	0.958543186	1.056945446	0.804444504	0.953678848	-1.884606748	0.011655752	0.323865418	1.077046955	0.814470665	0.956471769	1	227428384	227430513	2130	-	mRNA	GeneID:100281112	uncharacterized LOC100281112
721	GRMZM2G002898	Sobic.001G195700	one-to-one	LOC100192620	5.510713636	1.257221802	0.108394709	0.592183871	-1.045196607	0.745793747	0.936489289	-1.141709614	0.338111095	0.777375194	1.150944116	0.310531005	0.761732985	-1.074365397	0.59995602	0.889579007	1.001713373	0.989964282	0.998090665	1.062682786	0.656224357	0.907918393	-1.148975492	0.316250649	0.764751437	1.168197896	0.263984379	0.733529345	1.314043962	0.170141095	0.660078775	1	227434029	227434171	143	-	mRNA	GeneID:100192620	putative cytochrome P450 superfamily protein
722	GRMZM2G002903	Sobic.006G143300	one-to-one	AI691686	1.720494203	1.412124665	0.216023712	0.699750373	1.805231506	0.043311354	0.465260077	-1.033413436	0.903629386	0.978687048	-1.321094759	0.313642312	0.763458449	-1.128374812	0.657412618	0.908380861	-1.119901174	0.67742117	0.915480541	-1.091890982	0.746443641	0.936709055	1.179652981	0.545280254	0.86999178	1.401520181	0.225695178	0.706789212	-1.2783797	0.525221017	0.861894622	2	29989951	29990191	241	+	mRNA	GeneID:100272873	Nuclear transport factor 2 (NTF2) family protein with RNA binding (RRM-RBD-RNP motifs) domain
723	GRMZM2G002915	Sobic.002G189000	one-to-one	HB34	2.931424371	-1.057539846	0.911945612	0.980354264	1.200140031	0.718947041	0.927940691	2.008517554	0.181761227	0.671171178	1.582511847	0.370985466	0.793529634	1.442862858	0.472620804	0.839830565	1.246325961	0.664362147	0.910912333	-1.392036355	0.516296204	0.858580402	-1.269741542	0.638140877	0.902505428	1.094703919	0.858100175	0.967530742	-1.269195904	0.739430217	0.934687178	2	183564018	183564374	357	-	mRNA	GeneID:100384387	putative homeobox DNA-binding and leucine zipper domain family protein, transcript variant X1
724	GRMZM2G002948	Sobic.002G293400	one-to-many	pco114282	1.968864037	1.72353193	0.063317237	0.513538672	1.194805829	0.521143427	0.86052191	-1.182309654	0.545719469	0.870113196	1.220086902	0.474132316	0.840625705	1.033636569	0.904401151	0.97887858	1.09880851	0.73276255	0.932396026	1.222078495	0.47058127	0.839005386	-1.110372637	0.704533984	0.92388018	1.621306729	0.095183527	0.572749328	1.442520524	0.354203741	0.785793971	2	204514944	204515320	377	+	mRNA	GeneID:100284314	Zinc finger protein hangover
725	GRMZM2G002959	Sobic.009G057300	one-to-one	LOC100282107	5.518012493	1.291368378	0.125882519	0.613796292	1.056480903	0.732097245	0.932259279	-1.213995979	0.237650284	0.71549406	1.006865009	0.965928456	0.992693187	1.25916428	0.164604515	0.654689184	1.133967458	0.437409425	0.824927437	1.528620373	0.017009307	0.361002174	1.126235839	0.462254659	0.835392586	1.433943208	0.037541237	0.448073335	1.222330072	0.381939601	0.799023655	6	128039773	128039933	161	+	mRNA	GeneID:100282107	glutaryl-CoA dehydrogenase
726	GRMZM2G002978	Sobic.006G065800	one-to-one	LOC100383551	3.432264191	1.41827537	0.02601251	0.404350965	1.496027998	0.012309347	0.32832244	1.060413946	0.683341703	0.917263064	1.00530136	0.97058424	0.993714973	1.25728201	0.125820606	0.613689415	1.036569366	0.802417419	0.953183903	1.185652089	0.246278939	0.721809059	1.031103117	0.830976703	0.960536251	1.720263174	0.00167388	0.172435454	-1.054821955	0.792635008	0.950655754	2	61536627	61537448	822	-	mRNA	GeneID:100383551	uncharacterized LOC100383551, transcript variant X1
727	GRMZM2G002993	Sobic.008G166050	one-to-one	LOC103650493	2.423483825	-1.442642385	0.287344545	0.748336065	-1.07922875	0.821444782	0.958274798	1.346793284	0.384185792	0.800278288	1.007524835	0.982280643	0.996271629	1.186581011	0.613878306	0.894414251	2.081855595	0.043661654	0.466136164	-1.135020088	0.708191832	0.924587899	2.066306975	0.045567303	0.471608453	-2.531115107	0.013850256	0.339176521	-1.336734576	0.545801216	0.870145677	3	122813250	122814826	1577	-	mRNA	GeneID:103650493	patatin-like protein 3
728	GRMZM2G002999	Sobic.008G002300	many-to-one	LOC103651650	4.604252759	-1.017091777	0.860944459	0.968341677	-1.00362021	0.970188986	0.993585248	1.048977104	0.622455876	0.897387677	1.035083209	0.721986796	0.928917815	1.178400796	0.105395962	0.58827342	1.002540838	0.979063189	0.99568956	1.123380855	0.240452752	0.717522811	-1.032459896	0.741607771	0.935343685	1.155661942	0.149498941	0.639988296	-1.013422974	0.922337011	0.982773787	3	233171487	233171823	337	-	mRNA	GeneID:103651650	E3 SUMO-protein ligase SIZ2, transcript variant X3
729	GRMZM2G002999	Sobic.005G002300	many-to-one	LOC103651650	4.604252759	-1.017091777	0.860944459	0.968341677	-1.00362021	0.970188986	0.993585248	1.048977104	0.622455876	0.897387677	1.035083209	0.721986796	0.928917815	1.178400796	0.105395962	0.58827342	1.002540838	0.979063189	0.99568956	1.123380855	0.240452752	0.717522811	-1.032459896	0.741607771	0.935343685	1.155661942	0.149498941	0.639988296	-1.013422974	0.922337011	0.982773787	3	233171487	233171823	337	-	mRNA	GeneID:103651650	E3 SUMO-protein ligase SIZ2, transcript variant X3
730	GRMZM2G003022	Sobic.003G150900	one-to-one	LOC103635100	5.029325676	1.1651692	0.235517071	0.713836984	-1.019498307	0.877911723	0.972542073	-1.097142798	0.464888081	0.83666419	1.0827105	0.530001076	0.863589438	-1.112679945	0.401405297	0.808453184	1.014004947	0.9118865	0.980340466	-1.014161463	0.910913137	0.980189949	-1.067756624	0.603585672	0.890737077	1.032710664	0.798059913	0.951826312	1.187888027	0.340436831	0.778795623	8	39631788	39632599	812	+	mRNA	GeneID:103635100	protein transport protein SEC23
731	GRMZM2G003023	Sobic.010G090900	one-to-one	LOC100285333	2.646279225	-1.097544007	0.644715117	0.904506749	-1.149576596	0.491834016	0.848132792	-1.08000957	0.702622706	0.923273945	-1.031125751	0.878897955	0.972755764	-1.262261945	0.257648318	0.72953666	-1.368339355	0.134190263	0.623867013	-1.168750704	0.442862472	0.827225833	-1.327034413	0.173502261	0.663331312	-1.012459393	0.950902069	0.989554415	1.047408203	0.870674703	0.970568273	9	4965433	4965676	244	-	mRNA	GeneID:100285333	NTGP5
732	GRMZM2G003028	Sobic.004G347300	one-to-one	LOC100217160	3.943084607	-1.037616772	0.741998554	0.935426984	-1.042882149	0.708312667	0.924620406	-1.038263476	0.737820652	0.934107848	-1.033021419	0.771997735	0.944093839	1.084147382	0.474526633	0.840826374	1.086619394	0.462390936	0.835448637	1.125630629	0.299757624	0.755333158	1.122501108	0.310851368	0.76194738	-1.039982688	0.726768493	0.930565402	1.00507449	0.974496179	0.994556977	5	221797218	221797573	356	+	mRNA	GeneID:100217160	putative protein S-acyltransferase 15, transcript variant X2
733	GRMZM2G003028	Sobic.004G347300	one-to-one	LOC100193002	2.408474992	1.056859612	0.724843625	0.929876362	-1.147088541	0.387706724	0.802364838	1.003365119	0.982902788	0.99641892	1.216391122	0.223669595	0.705500663	1.258593052	0.157003178	0.6474706	1.35176203	0.070034264	0.52628942	1.254371941	0.16273639	0.653547135	1.111288964	0.50427119	0.853708566	-1.016243105	0.91815135	0.981931961	1.21231155	0.391384976	0.80418268	5	221800496	221800864	369	+	mRNA	GeneID:100193002	Thioredoxin-like 3-2 chloroplastic
734	GRMZM2G003033	Sobic.008G001900	many-to-many	LOC100381606	4.720608335	-1.723466413	0.061653497	0.509637753	-1.036424929	0.895917778	0.976676104	1.440812038	0.194938292	0.6823093	-1.154137747	0.601811247	0.89019264	-1.056420522	0.841003491	0.96323847	-1.474005655	0.170094871	0.659967168	-1.522103406	0.13958473	0.62987772	-1.277148815	0.377555645	0.796924903	-1.23520916	0.444496849	0.827990816	-1.662895559	0.20147897	0.688038167	3	233152453	233153610	1158	-	mRNA	GeneID:100381606	mitochondrial substrate carrier family protein, transcript variant X1
735	GRMZM2G003033	Sobic.005G001700	many-to-many	LOC100381606	4.720608335	-1.723466413	0.061653497	0.509637753	-1.036424929	0.895917778	0.976676104	1.440812038	0.194938292	0.6823093	-1.154137747	0.601811247	0.89019264	-1.056420522	0.841003491	0.96323847	-1.474005655	0.170094871	0.659967168	-1.522103406	0.13958473	0.62987772	-1.277148815	0.377555645	0.796924903	-1.23520916	0.444496849	0.827990816	-1.662895559	0.20147897	0.688038167	3	233152453	233153610	1158	-	mRNA	GeneID:100381606	mitochondrial substrate carrier family protein, transcript variant X1
736	GRMZM2G003038	Sobic.002G179000	one-to-one	uaz7c01c10	5.081708243	1.317999825	0.09951817	0.579956371	1.589679371	0.010150475	0.310398192	1.144278636	0.404300006	0.809811225	-1.054052873	0.742019873	0.935426984	-1.35448435	0.07290579	0.532119509	1.079318927	0.633864739	0.900949294	-1.549907505	0.014017405	0.340837813	1.137659216	0.424356408	0.819185007	-1.10919635	0.519247053	0.859770662	-1.206130184	0.41200486	0.813488655	7	98549001	98549312	312	-	mRNA	GeneID:100283446	uncharacterized LOC100283446
737	GRMZM2G003043	Sobic.009G010600	many-to-many	rrb1	5.515618734	1.068282619	0.614313388	0.894587881	1.071003446	0.600871277	0.889870467	1.10664181	0.442230513	0.826913106	1.103830447	0.453539577	0.831772146	1.082928768	0.544131913	0.869601817	-1.138908309	0.32715381	0.770717012	-1.021897139	0.868218037	0.969946811	-1.257161667	0.095328501	0.573009108	1.317573389	0.048874839	0.481300999	-1.002546916	0.989001985	0.997790252	2	231047148	231047449	302	-	misc_RNA	GeneID:541651	ZmRB, transcript variant X14
738	GRMZM2G003043	Sobic.005G138300	many-to-many	rrb1	5.515618734	1.068282619	0.614313388	0.894587881	1.071003446	0.600871277	0.889870467	1.10664181	0.442230513	0.826913106	1.103830447	0.453539577	0.831772146	1.082928768	0.544131913	0.869601817	-1.138908309	0.32715381	0.770717012	-1.021897139	0.868218037	0.969946811	-1.257161667	0.095328501	0.573009108	1.317573389	0.048874839	0.481300999	-1.002546916	0.989001985	0.997790252	2	231047148	231047449	302	-	misc_RNA	GeneID:541651	ZmRB, transcript variant X14
739	GRMZM2G003057	Sobic.006G179700	one-to-one	LOC100282377	4.794224401	-1.142931664	0.403611421	0.809629277	-1.087563643	0.597017889	0.888256757	-1.160712374	0.352922119	0.785494887	-1.219804407	0.220826676	0.703316669	-1.256921646	0.162267059	0.65304793	-1.549359513	0.013294278	0.335335698	-1.082888125	0.615804195	0.895121235	-1.27017045	0.145101487	0.635267746	1.078508899	0.633731958	0.900916711	-1.050910144	0.82426412	0.958892115	10	138976110	138976241	132	-	mRNA	GeneID:100282377	Ser/Thr-rich protein T10 in DGCR region, transcript variant X1
740	GRMZM2G003064	Sobic.009G057500	one-to-one	LOC100285327	1.763844501	-1.878376975	0.006582584	0.273296022	-1.704602135	0.017483363	0.363198271	-1.14414146	0.509015521	0.855537713	-1.260780408	0.262763247	0.73278464	-1.443013001	0.085736983	0.556691584	-1.244247524	0.289765855	0.749729667	-1.261219046	0.262078487	0.732267039	1.013287456	0.94798668	0.988900414	-2.17844307	0.001466876	0.163582036	-1.101944516	0.734929413	0.933113256	6	128056439	128056674	236	-	mRNA	GeneID:100285327	erg28 like protein
741	GRMZM2G003068	Sobic.001G034600	one-to-one	LOC107522024	2.089145167	-1.049696369	0.672366373	0.913522943	1.293661589	0.037409633	0.447652293	1.299131607	0.034812702	0.43819676	-1.045276603	0.699263226	0.922155208	1.217550732	0.100966258	0.58224514	1.011592256	0.919709917	0.982285094	-1.067004087	0.572688765	0.879693481	1.057393717	0.626888847	0.898781846	1.146615676	0.242863024	0.719240119	-1.357951872	0.074050376	0.534514008	5	2439260	2439458	199	+	mRNA	GeneID:107522024	uncharacterized LOC107522024
742	GRMZM2G003076	Sobic.001G313500	one-to-many	TIDP2770	4.139399001	1.091980922	0.52620783	0.862223786	-1.092444981	0.524240698	0.861572679	-1.163490763	0.28192735	0.744870535	1.025301716	0.856238119	0.966900581	-1.029893116	0.83092771	0.960536251	-1.138774684	0.353224866	0.78551307	1.129719915	0.38272495	0.799373649	-1.167587638	0.271356717	0.738046455	1.207426489	0.185174414	0.673976556	1.192929077	0.372296198	0.794119787	1	85506043	85506383	341	+	mRNA	GeneID:100285784	Tobamovirus multiplication protein 3
743	GRMZM2G003090	Sobic.008G080900	one-to-one	pco062216	5.302224789	-1.674117019	0.003023247	0.217850508	-1.43674809	0.024974495	0.399340888	-1.060390241	0.691687287	0.919957315	-1.2355801	0.165753702	0.655780777	-1.030068923	0.840871822	0.963189792	-1.370112206	0.046858825	0.475108883	1.029436202	0.844124873	0.964148737	-1.108881736	0.487100786	0.846326626	-1.258623862	0.134083718	0.623844175	-1.165212629	0.467593875	0.837707403	10	35859356	35859953	598	-	mRNA	GeneID:100277623	uncharacterized LOC100277623
744	GRMZM2G003096	Sobic.003G058700	one-to-one	LOC100282081	7.010650897	-1.917822595	0.030662263	0.422418086	-1.359595355	0.276967054	0.742061838	1.224787265	0.467781611	0.837788194	-1.151696632	0.61131948	0.893635725	-1.078396458	0.785265496	0.94825978	-1.668930227	0.079868729	0.545644637	-1.320806247	0.322975564	0.768511905	-1.449105762	0.19334057	0.68091245	-1.239220825	0.442960929	0.827284259	-1.410583368	0.385646695	0.801231715	3	13650811	13650890	80	+	mRNA	GeneID:100282081	protein phosphatase 2C, transcript variant X1
745	GRMZM2G003138	Sobic.001G354700	one-to-many	LOC100281769	2.122132855	-2.49289977	0.306243573	0.759299658	-1.41379411	0.693508053	0.920552319	1.543718957	0.621742212	0.897053622	-1.142221715	0.879426477	0.97287637	2.754196461	0.258439984	0.729750743	1.226074281	0.81623982	0.956998975	1.784130751	0.512040355	0.856863199	1.400448667	0.701451556	0.922968619	-1.10975391	0.905419312	0.978951431	-1.763269314	0.648384304	0.905445057	1	66934868	66936774	1907	+	mRNA	GeneID:100281769	acyltransferase
746	GRMZM2G003157	Sobic.004G046500	one-to-one	LOC103654911	6.794260453	-1.801617515	0.056303169	0.498198275	-1.014845062	0.959291827	0.991215233	1.563809361	0.136681755	0.626740521	-1.135217412	0.661519125	0.909779303	-1.065889839	0.825214572	0.959076296	-1.221896592	0.491231458	0.847842576	-1.666848508	0.092630386	0.568560523	-1.076354696	0.799044265	0.952077058	-1.571594368	0.132700499	0.621808403	-1.775263616	0.173869712	0.663621568	4	242512409	242512683	275	+	mRNA	GeneID:103654911	translation factor GUF1 homolog, chloroplastic
747	GRMZM2G003165	Sobic.002G154600	one-to-one	LOC100274054	2.856326355	-4.496255047	0.039322546	0.453606617	-2.144050281	0.26905824	0.736884205	-1.454056873	0.581300116	0.88267111	-3.049280425	0.114390885	0.599343871	-1.087685251	0.900951376	0.977881943	-2.631206065	0.166234216	0.656128641	1.336836066	0.668225465	0.91237065	1.158890771	0.827248864	0.959579034	-1.858657277	0.365585427	0.791212906	-2.097084703	0.442787321	0.827212392	7	83694963	83695546	584	+	mRNA	GeneID:100274054	Fasciclin-like arabinogalactan protein 2
748	GRMZM2G003172	Sobic.002G395500	one-to-one	IDP705	3.943197738	1.394681499	0.033343322	0.433077339	1.207858555	0.20254586	0.68909664	-1.001946497	0.989220928	0.997851614	1.152429665	0.332427418	0.773731125	1.078122868	0.603004336	0.890609842	1.278561758	0.103626013	0.586144188	1.080221431	0.593759026	0.886967333	1.109448843	0.474587326	0.840826374	1.17603863	0.270333113	0.73763437	1.154672866	0.48370205	0.844964235	7	175564910	175565356	447	-	mRNA	GeneID:100282414	uncharacterized LOC100282414
749	GRMZM2G003179	Sobic.002G215800	one-to-one	LOC103632817	5.837645084	1.06790459	0.859978137	0.968027524	1.418163414	0.355305057	0.786470147	1.041233778	0.913575739	0.980640565	-1.275397544	0.516575152	0.858779027	1.231565314	0.577879203	0.881428607	1.066499195	0.862753705	0.968607263	1.18279424	0.653148516	0.907022253	1.360210453	0.414101536	0.814376718	1.233188227	0.575503451	0.88066544	-1.327987002	0.591881003	0.886407752	7	125321456	125322146	691	+	mRNA	GeneID:103632817	copper transporter 5.1
750	GRMZM2G003246	Sobic.002G227700	one-to-one	LOC100272907	5.508554217	-5.41846106	0.008028019	0.290008876	-2.007953508	0.22513404	0.706365636	1.354371521	0.589802426	0.885830628	-1.992436506	0.230076522	0.709920679	-1.633324277	0.387109368	0.802037604	-2.379725127	0.136664956	0.626708057	-2.212127885	0.170286114	0.660291312	-1.194379404	0.751419098	0.93781342	-3.718960602	0.031110873	0.424109999	-2.698499262	0.222102027	0.704326843	7	130481696	130483145	1450	+	mRNA	GeneID:100272907	gibberellin receptor GID1L2
751	GRMZM2G003252	Sobic.002G420500	one-to-one	LOC100384375	4.335857715	1.041512904	0.904879767	0.978944178	-1.247325745	0.519144238	0.859730977	-1.640575226	0.160282739	0.650857067	-1.262849531	0.496394824	0.85025379	-1.512632451	0.235657685	0.713836984	-1.25942785	0.501334216	0.852578738	1.084582857	0.811595779	0.955593196	1.002716854	0.993638393	0.998815556	-1.153175655	0.676294765	0.915191179	1.299105859	0.588555858	0.885356789	2	224110087	224110816	730	-	mRNA	GeneID:100384375	uncharacterized LOC100384375, transcript variant X1
752	GRMZM2G003307	Sobic.006G173100	one-to-one	LOC100194058	5.514724924	1.028374196	0.811560139	0.955593196	1.205184632	0.126890981	0.615174415	1.120310385	0.340380411	0.778785327	-1.046077962	0.701538352	0.922968619	1.09288664	0.453212956	0.831718856	1.106731518	0.393201406	0.804853307	-1.025092945	0.832709554	0.960968617	1.15772745	0.223778158	0.705562495	1.015509544	0.895587796	0.976669726	-1.171932003	0.346263598	0.781439931	2	20251050	20251275	226	-	mRNA	GeneID:100194058	pre-mRNA processing ribonucleoprotein binding region-containing protein, transcript variant X1
753	GRMZM2G003318	Sobic.001G286600	one-to-one	fbn1	6.929833702	-1.27996154	0.357158353	0.78722681	-1.129685864	0.64544529	0.904721004	1.018600423	0.944357373	0.988054069	-1.112334414	0.687644776	0.918826812	-1.17767365	0.538399998	0.867263555	-1.415457931	0.201271032	0.68787362	-1.199578878	0.494302136	0.849176162	-1.272511139	0.368313352	0.792315934	-1.064939442	0.81183744	0.955671242	-1.133024304	0.738524786	0.934414423	1	103634370	103635092	723	+	mRNA	GeneID:100282938	fibrillin 1, transcript variant X1
754	GRMZM2G003331	Sobic.002G420600	one-to-many	LOC103647945	3.838398767	1.881914723	0.05932951	0.504521803	-1.047842878	0.881861636	0.973449617	-1.318504298	0.385482359	0.801079708	1.495596899	0.212995793	0.697451688	1.140319335	0.677096833	0.915343444	1.746962518	0.091822369	0.567147747	1.503515944	0.207372155	0.693368825	1.168070433	0.62266271	0.897427532	1.228408579	0.515997134	0.858470312	1.97195094	0.141777012	0.631697745	2	224113142	224113937	796	+	mRNA	GeneID:103647945	probable apyrase 2
[truncated: 15,422 more rows]
