# Supplementary material for: Inhibition of ethylene involved in resistance to E. turcicum in an exotic-derived double haploid maize population
Source: Front Plant Sci. 2023 Oct 6;14:1272951. doi: 10.3389/fpls.2023.1272951 (PMC10587583; doi:10.3389/fpls.2023.1272951)
Supplement: Supplementary file 3 [file DataSheet_3.csv]

Gene ID	Gene Accession	Gene name	Gene name abrev	Reaction id	Reaction EC	Enzymatic activity	Evidence
GDQC-114477	GRMZM2G117198_P02	GRMZM2G117198_P02	GRMZM2G117198	S-ADENMETSYN-RXN	2.5.1.6	methionine adenosyltransferase	EV-COMP
GDQC-111812	GRMZM2G054123_P01	GRMZM2G054123_P01	GRMZM2G054123	S-ADENMETSYN-RXN	2.5.1.6	methionine adenosyltransferase	EV-COMP
GDQC-109374	GRMZM2G061135_P01	GRMZM2G061135_P01	GRMZM2G061135	S-ADENMETSYN-RXN	2.5.1.6	methionine adenosyltransferase	EV-COMP
GDQC-2381	AC199526.5_FGP002	AC199526.5_FGP002	AC199526.5	S-ADENMETSYN-RXN	2.5.1.6	methionine adenosyltransferase	EV-COMP
GDQC-5834	GRMZM2G171662_P02	GRMZM2G171662_P02	GRMZM2G171662	S-ADENMETSYN-RXN	2.5.1.6	methionine adenosyltransferase	EV-COMP
GDQC-106612	GRMZM2G381376_P01	GRMZM2G381376_P01	GRMZM2G381376	S-ADENMETSYN-RXN	2.5.1.6	GRMZM2G381376_P01	EV-COMP
GDQC-106340	GRMZM2G163015_P01	GRMZM2G163015_P01	GRMZM2G163015	4.4.1.14-RXN	4.4.1.14	GRMZM2G163015_P01	EV-COMP
GDQC-111081	GRMZM2G018006_P01	GRMZM2G018006_P01	GRMZM2G018006	4.4.1.14-RXN	4.4.1.14	GRMZM2G018006_P01	EV-COMP
GDQC-105090	GRMZM2G054361_P01	GRMZM2G054361_P01	GRMZM2G054361	4.4.1.14-RXN	4.4.1.14	GRMZM2G054361_P01	EV-COMP
GDQC-114670	GRMZM5G894619_P01	GRMZM5G894619_P01	GRMZM5G894619	4.4.1.14-RXN	4.4.1.14	GRMZM5G894619_P01	EV-COMP
GDQC-112027	GRMZM2G164405_P01	GRMZM2G164405_P01	GRMZM2G164405	4.4.1.14-RXN	4.4.1.14	GRMZM2G164405_P01	EV-COMP
GDQC-6501	GRMZM2G026746_P01	GRMZM2G026746_P01	GRMZM2G026746	ETHYL-RXN	1.14.17.4	aminocyclopropanecarboxylate oxidase	EV-COMP
GDQC-6940	GRMZM2G414387_P11	GRMZM2G414387_P11	GRMZM2G414387	ETHYL-RXN	1.14.17.4	aminocyclopropanecarboxylate oxidase	EV-COMP
GDQC-7367	GRMZM2G105283_P01	GRMZM2G105283_P01	GRMZM2G105283	ETHYL-RXN	1.14.17.4	aminocyclopropanecarboxylate oxidase	EV-COMP
GDQC-2806	GRMZM5G807276_P03	GRMZM5G807276_P03	GRMZM5G807276	ETHYL-RXN	1.14.17.4	GRMZM5G807276_P03	EV-COMP
GDQC-107467	GRMZM2G164883_P01	GRMZM2G164883_P01	GRMZM2G164883	ETHYL-RXN	1.14.17.4	GRMZM2G164883_P01	EV-COMP
GDQC-111903	GRMZM2G007249_P02	GRMZM2G007249_P02	GRMZM2G007249	ETHYL-RXN	1.14.17.4	GRMZM2G007249_P02	EV-COMP
GDQC-111684	GRMZM5G854264_P01	GRMZM5G854264_P01	GRMZM5G854264	ETHYL-RXN	1.14.17.4	GRMZM5G854264_P01	EV-COMP
GDQC-107918	GRMZM2G332423_P01	GRMZM2G332423_P01	GRMZM2G332423	ETHYL-RXN	1.14.17.4	GRMZM2G332423_P01	EV-COMP
GDQC-104928	GRMZM2G075996_P01	GRMZM2G075996_P01	GRMZM2G075996	ETHYL-RXN	1.14.17.4	GRMZM2G075996_P01	EV-COMP
GDQC-112218	GRMZM2G013448_P04	GRMZM2G013448_P04	GRMZM2G013448	ETHYL-RXN	1.14.17.4	GRMZM2G013448_P04	EV-COMP
GDQC-114613	GRMZM2G052422_P01	GRMZM2G052422_P01	GRMZM2G052422	ETHYL-RXN	1.14.17.4	GRMZM2G052422_P01	EV-COMP
GDQC-114025	GRMZM2G390385_P01	GRMZM2G390385_P01	GRMZM2G390385	ETHYL-RXN	1.14.17.4	GRMZM2G390385_P01	EV-COMP
GDQC-104331	GRMZM2G072529_P01	GRMZM2G072529_P01	GRMZM2G072529	ETHYL-RXN	1.14.17.4	GRMZM2G072529_P01	EV-COMP
GDQC-105605	GRMZM2G166639_P01	GRMZM2G166639_P01	GRMZM2G166639	ETHYL-RXN	1.14.17.4	GRMZM2G166639_P01	EV-COMP
GDQC-104313	GRMZM2G089856_P01	GRMZM2G089856_P01	GRMZM2G089856	ETHYL-RXN	1.14.17.4	GRMZM2G089856_P01	EV-COMP
GDQC-109791	GRMZM2G126732_P01	GRMZM2G126732_P01	GRMZM2G126732	ETHYL-RXN	1.14.17.4	GRMZM2G126732_P01	EV-COMP
GDQC-109579	GRMZM2G166616_P01	GRMZM2G166616_P01	GRMZM2G166616	ETHYL-RXN	1.14.17.4	GRMZM2G166616_P01	EV-COMP
GDQC-113840	GRMZM2G088795_P01	GRMZM2G088795_P01	GRMZM2G088795	ETHYL-RXN	1.14.17.4	GRMZM2G088795_P01	EV-COMP
GDQC-113194	GRMZM2G111082_P01	GRMZM2G111082_P01	GRMZM2G111082	ETHYL-RXN	1.14.17.4	GRMZM2G111082_P01	EV-COMP
